# Supplementary material for: Targeting of dermal myofibroblasts through death receptor 5 arrests fibrosis in mouse models of scleroderma
Source: Nat Commun. 2019 Mar 8;10:1128. doi: 10.1038/s41467-019-09101-4 (PMC6408468; doi:10.1038/s41467-019-09101-4)
Supplement: Supplementary file 3 — Supplementary Data 1 [file 41467_2019_9101_MOESM3_ESM.xlsx]

## Sheet: SRP037553 _Kallisto
	SRR1167689	SRR1167694	SRR1168333	SRR1168335	SRR1168340	SRR1168342	SRR1168394	SRR1168395
target_id	tpm	tpm	tpm	tpm	tpm	tpm	tpm	tpm
ENST00000632684.1	0	0	0	0	0	0	0	0
ENST00000434970.2	0	0	0	0	0	0	0	0
ENST00000448914.1	0	0	0	0	0	0	0	0
ENST00000415118.1	0	0	0	0	0	0	0	0
ENST00000631435.1	0	0	0	0	0	0	0	0
ENST00000390567.1	0	0	0	0	0	0	0	0
ENST00000439842.1	0	0	0	0	0	0	0	0
ENST00000454908.1	0	0	0	0	0	0	0	0
ENST00000390583.1	0	1.12372	0	0	0	0	0	0
ENST00000390572.1	0	0	0	0	0	0	0	0
ENST00000390571.1	0	0	0	0	0	0	0	0
ENST00000454691.1	0	0	0	0	0	0	0	0
ENST00000390588.1	0	0	0	0	0	0	0	0
ENST00000390581.1	0	0	0	0	0	0	0	0
ENST00000390574.1	0	0	0	0	0	0	0	0
ENST00000450276.1	0	0	0	0	0	0	0	0
ENST00000431870.1	0	0	0	0	0	0	0	0
ENST00000414852.1	0	0	0	0	0	0	0	0
ENST00000390590.1	0	0	0	0	0	0	0	0
ENST00000390584.1	0	0	0	0	0	0	0	0
ENST00000452198.1	0	0	0	0	0	0	0	0
ENST00000634154.1	0	0	0	0	0	0	0	0
ENST00000631895.1	0	0	0	0	0	0	0	0
ENST00000633030.1	0	0	0	0	0	0	0	0
ENST00000632524.1	0	0	0	0	0	0	0	0
ENST00000633009.1	0	0	0	0	0	0	0	0
ENST00000634070.1	0	0	0	0	0	0	0	0
ENST00000390591.1	0	0	0	0	0	0	0	0
ENST00000431440.2	0	0	0	0	0	0	0	0
ENST00000390580.1	0	0	0	0	0	0	0	0
ENST00000451044.1	0	0	0	0	0	0	0	0
ENST00000390569.1	0	0	0	0	0	0	0	0
ENST00000390578.1	0	0	0	0	0	0	0	0
ENST00000430425.1	0	0	0	0	0	0	0	0
ENST00000390585.1	0	0	0	0	0	0	0	0
ENST00000437320.1	0	0	0	0	0	0	0	0
ENST00000390575.1	0	0	0	0	0	0	0	0
ENST00000390577.1	0	0	0	0	0	0	0	0
ENST00000632542.1	0	0	0	0	0	0	0	0
ENST00000604950.1	0	0	0	0	0	0	0	0
ENST00000604838.1	0	0	0	0	0	0	0	0
ENST00000603935.1	0	0	0	0	0	0	0	0
ENST00000603077.1	0	0	0	0	0	0	0	0
ENST00000633010.1	0	0	0	0	0	0	0	0
ENST00000604642.1	0	0	0	0	0	0	0	0
ENST00000631803.1	0	0	0	0	0	0	0	0
ENST00000633765.1	0	0	0	0	0	0	0	0
ENST00000632963.1	0	0	0	0	0	0	0	0
ENST00000631884.1	0	0	0	0	0	0	0	0
ENST00000604446.1	0	0	0	0	0	0	0	0
ENST00000603693.1	0	0	0	0	0	0	0	0
ENST00000633968.1	0	0	0	0	0	0	0	0
ENST00000605284.1	0	0	0	0	0	0	0	0
ENST00000633210.1	0	0	0	0	0	0	0	0
ENST00000632473.1	0	0	0	0	0	0	0	0
ENST00000604102.1	0	0	0	0	0	0	0	0
ENST00000603326.1	0	0	0	0	0	0	0	0
ENST00000633504.1	0	0	0	0	0	0	0	0
ENST00000632968.1	0	0	0	0	0	0	0	0
ENST00000633379.1	0	0	0	0	0	0	0	0
ENST00000634085.1	0	0	0	0	0	0	0	0
ENST00000631871.1	0	0	0	0	0	0	0	0
ENST00000632619.1	0	0	0	0	0	0	0	0
ENST00000633159.1	0	0	0	0	0	0	0	0
ENST00000633353.1	0	0	0	0	0	0	0	0
ENST00000632304.1	0	0	0	0	0	0	0	0
ENST00000632911.1	0	0	0	0	0	0	0	0
ENST00000632609.1	0	1.12372	0	0	0	0	0	0
ENST00000632859.1	0	0	0	0	0	0	0	0
ENST00000547918.2	0	0.058885	0	0.0747818	0	0	0	0
ENST00000390361.3	0	1.85e-63	0	0	0.184539	0	0	0
ENST00000426402.2	0	0.0406342	0.0695317	0.0861294	0.0474669	0.090322	0.0629857	0.0924173
ENST00000390371.3	0.0709301	0	0.0687574	0	0.0829269	0.165658	0	0.357501
ENST00000390367.3	0	0	0.0496123	0.112636	0	0.037204	0	0
ENST00000390394.3	0	0.195123	0.304428	0.427322	2.02e-05	0.370334	0	0.000313811
ENST00000426318.2	0.0697841	0	0	2.74e-08	0	0	0	0
ENST00000390396.1	0	0	0	0	0	0	0	0
ENST00000390397.2	0	0.197927	0	0.0831589	0	0	0	0
ENST00000390398.3	0	0.0569167	0	0	0	0.0337289	0	0
ENST00000620569.1	0.0398794	0.00762688	0	0.0311918	0.0769692	0.0699635	0.0419467	0.0581587
ENST00000417977.2	5.93e-10	2.81e-12	0.742892	0.398737	0.263482	1.18e-09	0	0
ENST00000455382.2	0	0.0497191	0	0	0	0	0.297292	0
ENST00000390399.3	0	0.058	0.0360963	0.0365817	0.149641	0.163262	0.228953	0.201843
ENST00000390392.3	0	0	0	0	0	0.0857644	0.0711401	0.174871
ENST00000390430.2	0	0.126111	0	0.0536147	0.0499361	0.0422122	0.04516	0
ENST00000390429.3	0	0	0	0	0	0	0	0
ENST00000390428.3	0	0.21798	0	0.139148	0.139993	0.0593123	0	0
ENST00000390378.1	0	0.106356	0	0	0.0488411	0	0	0
ENST00000390375.2	0	0.0284809	0	0	0	0	0	0
ENST00000390368.2	0	0.116716	0.0903827	0	0.137218	0.117847	0.194682	0.175632
ENST00000390454.2	0	0.0547137	0	0.0690359	0	0.111862	0.119683	0
ENST00000390448.3	0	0	0	0	0.168688	0.0971342	0	0
ENST00000390435.1	0	0.282731	0	0.0898264	0	0.0864601	0	0
ENST00000390373.2	0	0.0674752	0	0	0	0	0	0
ENST00000390372.3	0	0	0	0	0	0.0406534	0.043839	0
ENST00000390400.2	0.0405667	0.0313963	0.0785315	0.0400757	0.298375	0.148816	0.0802386	0.137987
ENST00000617639.1	0	0.0523873	0	0.097764	0	0.0256876	0.0273306	0
ENST00000616518.1	0	0.0713681	0	0.0302101	0	0.0245396	0.0262943	0.064565
ENST00000620773.1	0	0	0.0450262	0	0	0	0	0
ENST00000619103.1	0	0	0	0	0	0	0	0
ENST00000611520.1	0	0.0476989	0	0	0.192228	0.0534177	0.0565308	0.143587
ENST00000390393.3	0	0	0.0415937	0.0426647	0.0635936	0.0474062	0.167891	0.206551
ENST00000557168.1	0	0.0742872	0	0	0.305788	0.0889662	0.0959375	0.10999
ENST00000631824.1	0	0.141876	0	0.0399514	0.0296433	0.0131637	0.410348	0.118311
ENST00000632308.1	0	0.058885	0	0.0747818	0	0	0	0
ENST00000390374.3	0	0.0873283	0	0.208364	4.94e-06	0.104388	0.0560286	0.0111271
ENST00000390369.2	0	0	0	0	0	0	0	0
ENST00000390381.3	0	0.0270091	0.0164128	0.0509664	0.198644	0.0841891	0.0642368	0.110878
ENST00000390357.3	0.314502	0.0619448	0.851365	0.316775	0.433625	0.0608592	0	0.348933
ENST00000390387.3	0.0380999	0.0296891	0.0373581	0.0750361	0.0596775	0	0.0543793	0.161008
ENST00000379435.3	0	0	0	0.0705019	0	0	0	0.0836626
ENST00000331828.4	0	0	0	0	0	0	0	0
ENST00000390377.1	0	0.0587592	0.0819454	0	0.0475211	0	0	0.0748483
ENST00000390376.2	0	0	0	0	0	0	0	0
ENST00000634383.1	0	0.0285532	0	0.213805	0	0.175992	0	0
ENST00000390363.2	9.25e-45	9.35e-24	0	0	1.66e-06	0.488097	0	0
ENST00000390362.1	0	0	0	0	0	0	0	0
ENST00000617347.1	0	3.08e-09	0	0.0248604	0.122186	0.0555656	0	0.106745
ENST00000390389.3	0	0	0.0934689	0	0	0	0	0
ENST00000614171.1	0	0.145865	0	0	0	0.0288641	0.0307048	0
ENST00000611462.1	0	0	0	0.153163	0	0.377186	0.0619439	0
ENST00000390364.3	0	0	0	0	0	0	0	0
ENST00000611787.1	0	0	0.0918484	0.0355017	0.0629324	0	0	0.0347245
ENST00000390441.2	0	0	0	0.142195	0.205516	0.291146	0.435883	0.22708
ENST00000390426.2	0	0.0548424	0.275688	0.0699581	0.206222	0.352252	0.187873	0.154884
ENST00000454561.2	0.0435675	0.0677373	0.20579	0.085477	0.151123	0.129217	0.103396	0.171551
ENST00000422143.2	0.135603	0.567654	0.0961902	0.132309	0.114981	0.205337	0.163755	0.0529985
ENST00000390360.3	0	0	0	0	0	0	0	0
ENST00000612787.1	0	0	0.249838	0.169507	0.475211	0.290342	0.0447276	0.256395
ENST00000390440.2	0	0.246205	0	0.125663	0.152687	0.223185	0.0475245	0.056666
ENST00000390433.1	0.0917424	0.478545	0.438502	0.179855	0.399042	0.0870733	0.281689	0.430598
ENST00000390424.2	0	0.0697163	0	0	0	0	0	0
ENST00000633796.1	0	0.145865	0	0	0	0.0288641	0.0307048	0
ENST00000631427.1	0	0	0.160383	0.330037	0.757799	0.225364	0.139555	0
ENST00000621184.1	0	0	0	0	0	0	0	0
ENST00000634605.1	0	0.277625	0	0.729356	0.652887	0.527568	0	0
ENST00000390353.2	0	0.0309264	0	0	0.154307	0.0328463	0	0.0415101
ENST00000390444.1	0	0.142446	0.267028	0.273082	0.216404	0.283323	0	0
ENST00000390447.3	0	0.135583	0.111164	0.0571689	0.441735	0.375558	0.0892998	0.0540277
ENST00000390460.1	0	0	0	0	0.219785	0.0959166	0	0.237166
ENST00000390461.2	0	0.137534	0.258059	0.0868841	0	0	0	0.101191
ENST00000390463.3	0	0.0721902	0.0889262	0.0904659	0.268782	0.156399	0.0843272	0.386716
ENST00000390464.2	0	0	0.164372	0.167843	0	0	0.25791	0
ENST00000390465.2	0	1.21352	0.136026	0.2771	1.05486	0.45479	0.120644	0.150971
ENST00000390466.1	0	0.226098	0	0	0	0	0	0.114989
ENST00000390467.3	0	0	0	0	0	0	0	0.128632
ENST00000390468.1	0	0.292117	0	0.0922027	0.410693	0.179231	0	0.221585
ENST00000390469.2	0.0490288	0.493371	0	0	0.0817961	0.0699218	0.149734	0.136603
ENST00000535880.2	0	0.0502215	0	0	0.177299	0.101089	0	0.13171
ENST00000390453.1	0	0.148926	0	0.0927749	0	0.0852592	0	0
ENST00000390348.2	0	0.138244	0	0	0.452086	0.217906	0	0.231652
ENST00000390445.2	0	0.164393	0.0509308	0.103278	0.547698	0.328251	0.234709	0.421866
ENST00000390451.2	0	0.0528611	0	0	0.0612028	0.0526282	0	0.203233
ENST00000390343.2	0.0522285	0.18088	0.106245	0.270007	0.573082	0.376345	0.46091	1.11794
ENST00000390432.2	0	0.114338	0.0706433	0	0.131973	0	0	0
ENST00000390431.3	0	0	0	0	0	0	0	0
ENST00000390446.3	0	0	0.059832	0	0.097297	0	0	0.0547339
ENST00000390437.2	0	0.190036	0	0	0.38275	0.0470889	0.150036	0.308738
ENST00000633265.1	0	0.086473	0	0	0.0619248	0	0	0.164867
ENST00000390452.2	0.171861	0.134083	0.253145	0.170497	0.847364	0.591679	0.319021	0.548624
ENST00000621643.1	0	0	0	0	0	0	0	0
ENST00000390449.3	0	0.204851	0.0848382	0	0.0976822	0.170518	0.27582	0.527035
ENST00000390340.2	0	0	0	0	0	0	0	0
ENST00000390425.2	0	0.0358049	0	0	0.112345	0.157439	0	0.0407899
ENST00000633092.1	0	1.03e-21	0.487586	0	0.463722	0.269831	0.394547	0.416994
ENST00000632829.1	0	0	0	0	0	0	0	0
ENST00000632432.1	0	0.0523873	0	0.097764	0	0.0256876	0.0273306	0
ENST00000631835.1	0	0.0713681	0	0.0302101	0	0.0245396	0.0262943	0.064565
ENST00000633244.1	0	0	0.0450262	0	0	0	0	0
ENST00000631663.1	0	0	0	0	0	0	0	0
ENST00000390457.2	0	0.397393	0.0615159	0.0630737	0.119308	0	0	0.200269
ENST00000390456.3	0	0	0	0	0	0	0	0
ENST00000390344.2	0.146165	0.144264	0	0	1.0544	0.348261	0.343827	0.811218
ENST00000390450.3	0.0556307	0.0857762	0	0	0.186065	0.159219	0.0422967	0.103729
ENST00000390341.2	0	0	0.0494026	0.346806	0.559479	0.39989	0.392158	0.659676
ENST00000390455.3	0	0.0357154	0	0.180211	0.104186	0.180587	0.160682	0.115004
ENST00000390438.2	0	0.114863	0	0	0.0881509	0.177335	0.234506	0.133085
ENST00000390434.3	0	0.0406892	0.15845	0.123548	0.166391	0.161523	0	0.0748446
ENST00000633842.1	0	0	0	0	0	0	0	0
ENST00000632216.1	0	0.0284809	0	0	0	0	0	0
ENST00000632187.1	0	0	0	0.0840966	0	0.0406534	0.043839	0
ENST00000633472.1	0	0	0	0.235633	0	0	0	0
ENST00000444775.2	0	0.166093	0.0107889	0	0.117345	0.0432034	0.0152999	0.0837822
ENST00000390442.3	0	0.178565	0	0.275731	0.464905	0.283846	0.244226	0.223421
ENST00000390439.2	0	0.104716	0	0.134468	0.275137	0.142743	0.100814	0.181409
ENST00000390423.2	0	0.0565712	0	0	0.206518	0.2966	0.939006	1.19634
ENST00000610439.4	0	6.08e-21	0	0	0	0.0337289	0	0
ENST00000634111.1	0	0	0.0918484	0.0355017	0.0629324	0	0	0.0347245
ENST00000633575.1	0	0	0	0.0684894	0	0	0	0
ENST00000390346.2	0.157565	0.3697	0.199182	0.615435	1.8629	0.710483	0.885517	1.65595
ENST00000390345.2	0.0305378	0.260149	0.0839564	0.0619039	1.00956	0.148693	0.358714	0.725973
ENST00000390443.3	0	0	0.0810203	0	0.0714612	0	0	0.0802884
ENST00000633283.1	0	0.058	0.0360963	0.0365817	0.149641	0.163262	0.228953	0.201843
ENST00000632638.1	0	0	4.26e-08	8.41e-06	0.0111552	0.0473234	0.000454903	0
ENST00000633963.1	1.49e-16	0	0	0	1.81e-09	0	0.302172	1.09e-07
ENST00000631392.1	0	1.87e-121	0.07059	0	0	0	0.36996	0.151482
ENST00000390427.3	0	0	0.266666	0	0.183872	0.320976	0.0865319	0.297619
ENST00000542354.1	0	0.0546788	0	0.0697558	0	0.110857	0.0585522	0
ENST00000390458.3	0	0	0.10848	0.11083	0.276998	0.200898	0.127273	0.207901
ENST00000390436.2	0	0.207462	0	0.0872711	0.611576	0.381284	0.246696	0.377108
ENST00000633292.1	0.0398794	0.00762688	0	0.0311918	0.0769692	0.0699635	0.0419467	0.0581587
ENST00000632512.1	0	0	0	0	0	0.0857644	0.0711401	0.174871
ENST00000631557.1	0	0.0309264	0	0	0.154307	0.0328463	0	0.0415101
ENST00000631471.1	0	0	0	0	0.67906	0.0461701	0	0
ENST00000631639.1	0	0	0	0	0.0471783	0.0404473	0	0
ENST00000632021.1	0	0.724146	0	0	0.475211	0.290342	0.0447276	0.256395
ENST00000634123.1	0	0	0	0	0	0	0	0
ENST00000631559.1	0	5.56e-25	0	0	0	0	0	0
ENST00000633313.1	0	0	0	0	0	0	0	0
ENST00000632148.1	0	0.0285532	0	0.213805	0	0.175992	0	0
ENST00000632713.1	4.62e-36	2.34e-10	0	0	0	0	0	0
ENST00000631511.1	0	3.01e-110	0	0	0	0	0	0
ENST00000632828.1	0	0	0	0.0642858	0.227235	0.0979778	0	0.320305
ENST00000634093.1	0	0	0	0	0.160842	0.0940706	0	0
ENST00000632248.1	0	0	0	0	0	0	0	0
ENST00000634198.1	0.135603	0.567654	0.0961902	0.132309	0.114981	0.205337	0.163755	0.0529985
ENST00000619125.2	0.0405667	0.0313963	0.0785315	0.0400757	0.298375	0.148816	0.0802386	0.137987
ENST00000633466.1	0	0.00138257	0	0	0.739044	0.387243	0.327316	0.320333
ENST00000631882.1	0	0.161425	0.0675231	0.413596	0.392309	0.232279	0.173021	0.428991
ENST00000631690.1	0.0579464	0.179458	0.091911	0	0	0.0438852	0.0467053	0
ENST00000633072.1	0	0.116716	0.0903827	0	0.137218	0.117847	0.194682	0.175632
ENST00000633384.1	0	0.0270091	0.0164128	0.0509664	0.198644	0.0841891	0.0642368	0.110878
ENST00000632560.1	0	0.238917	0	0.0851218	0.190084	0.33182	0.17891	0
ENST00000633790.1	0	0.106356	0	0	0.0488411	0	0	0
ENST00000631548.1	0	0.0587592	0.0819454	0	0.0475211	0	0	0.0748483
ENST00000632425.1	0	0	0	0	0	0	0	0
ENST00000633696.1	1.18e-83	0.0332824	0	0	0	0	0	7.31e-06
ENST00000634176.1	0	0	0.0496123	0.112636	0	0.037204	0	0
ENST00000633328.1	0.0700249	0.109397	0	0.0700867	0.206897	0	0.313683	0
ENST00000632016.1	0	2.12e-187	0	0	0.20769	0	0.149381	0.157291
ENST00000632422.1	0.0380999	0.0296891	0.0373581	0.0750361	0.0596775	0	0.0543793	0.161008
ENST00000472952.3	0	0.0528891	0	0.0165804	0.0243925	0	0.0112518	0
ENST00000435101.1	0	1.89e-21	0.0176342	0.116411	0.0680722	0.0512545	0	0
ENST00000358097.8	0	0	0	0	0	0	0	0
ENST00000433992.2	0	0.0109583	0	0	0	0.0274704	0	0
ENST00000610593.4	0	0	0	0.0178532	0	0	0.00383655	0
ENST00000424775.1	0	2.31e-112	0	0.0131811	1.29e-05	0	0	0
ENST00000435688.1	4.84e-255	0.0029131	0	0	0	0	0	0.0108154
ENST00000614967.4	0	0	0	0	0	0	0	0
ENST00000612115.1	0	3.1e-246	0	0	0	0	0	0
ENST00000624103.1	0	0.0508751	0.0211703	0.0426268	0.0338503	0.0435305	0.015403	0
ENST00000380383.1	0	9.45e-129	0	0	0	0	0	0
ENST00000429239.1	0	0	0	0	0	0	0	0
ENST00000439431.2	0	0	0.0732191	0	0	0	0	0
ENST00000623922.1	0.0223433	0.0400803	0	0	0.0522152	0	0	0.0452637
ENST00000623849.1	0	0.0323457	0	0.0202792	0	0	0	0
ENST00000394191.2	0	0	0	0	0	0	0	0
ENST00000625105.2	0.238619	0.143465	0.124882	0.0181767	0.160619	0.0617702	0.105254	0.240081
ENST00000625203.2	0	0	0	0	0	0	0	0
ENST00000508166.5	0	1.88e-19	0	0	0	5.39e-10	0	0
ENST00000503442.1	0.0170669	0	0	0	0	0	0	0
ENST00000511446.2	0	0	0	0	0.0272571	0	0	0
ENST00000504802.1	0	0	0	0	0	0	0	0
ENST00000508264.1	0	0	0.0310061	0	0	0	0.00298086	0
ENST00000613293.4	2.9e-23	0	0	0	0	0	0	0
ENST00000610628.4	0	0.021244	0	0.040584	0	0.0716057	0.0403006	0
ENST00000623930.1	0	0.0183031	0	0	0.0170872	0.0149528	0	0
ENST00000377171.3	0	0.0368743	0	0	0	0	7.98e-08	0
ENST00000615996.1	0	0	0	0	0	0	0	0
ENST00000624978.1	0	0.129132	0	0.0411722	0	0	0	0
ENST00000623845.1	0	0	0	0	0	0.00728717	0.00773527	0
ENST00000624504.1	0.0188369	0.029124	0.0180347	0	0	0	0	0
ENST00000445557.1	0	0.0177424	0	0	0	0	0	0
ENST00000624801.3	0	0.0720164	0	0	0.0135708	0	0	0.0151604
ENST00000624470.1	0	0.227137	0	0	0.0161057	0.0140083	0	0
ENST00000624596.1	0	0.145016	0	0.0402617	0	0	0	0
ENST00000624618.1	0	0	0	0	0	0	0	0
ENST00000440231.1	0	0	0	0	0	0	0	0
ENST00000613512.4	0.117122	0.0557007	0.0538617	0.0110005	0.128377	0.0691335	0.0616357	0.0416722
ENST00000458137.5	0	0	0	0.118481	0.0412398	0	0	0.0889633
ENST00000375726.6	0	1.65e-228	0	0	0	0	0	0
ENST00000447913.5	0	0	0	0	0	0	0.0548443	1.15e-08
ENST00000446862.5	0	0	0.0841713	0	0	0	0	0
ENST00000441710.5	0	0	0	0	0	0	0	0.0318374
ENST00000433738.5	0	0.208951	0.0226889	0	0.012133	0	0.0167444	0
ENST00000448103.5	0	0	0	0	0	0	0	0
ENST00000417998.5	0	0	0	0	0	0	0	0
ENST00000494737.5	0	0.0117783	0	0.0394998	0	0	0	0
ENST00000508062.1	0	0.00829371	0	0	0	0.0654291	0	0
ENST00000422698.6	0	0	0	0.052753	0	0	0	0
ENST00000523857.5	0	0	0	0	0	0	0	0
ENST00000521053.5	0	0	0	0	0	0	0	0
ENST00000430863.5	0	0.00356194	0	0	0	0	0	0
ENST00000521161.5	0	0	0	0	0	0	0	0
ENST00000621837.1	0	0.000298399	0	0	0	0	0	0
ENST00000611873.1	0	0	0	0	0	0	0	0
ENST00000435756.1	0	0	0	0	0	0	0	0
ENST00000568934.1	0	0.0365997	0	0	0	0	0	0
ENST00000615270.1	1.64e-210	0	0	0	0	0	0	0
ENST00000616914.1	1.64e-210	0	0	0	0	0	0	0
ENST00000339924.12	0.0132572	0	0	0	0	0	0	0
ENST00000391729.1	0	0	0	0	0	0	0	0
ENST00000510471.2	0	0.0349316	0	0.0658786	0	0	0	0.0199104
ENST00000579578.6	0.0487897	4.86e-81	0	0	0	0	0	0
ENST00000586762.2	0	0	0	0	0	0	0	0
ENST00000588823.1	0	0.0433239	0	0.0108684	0.0129314	0.0113831	0	0
ENST00000611850.4	0	0	0	0	0.0162597	0.0138493	0	0
ENST00000591655.3	0	0.0869172	0.0150502	0.026387	0	0	0	0
ENST00000522175.7	0	0.0234412	0	0	0	0	0	0
ENST00000519951.2	0	9.46e-113	0	0	0	0	0	0
ENST00000623286.1	0	0.407149	0	0.0663919	0.0164856	0.0143747	0	0
ENST00000623167.1	0	0	0	0	0	0	0	0
ENST00000534447.5	0.310546	0.27581	0.0724964	0.200618	0.524979	0.0974013	0.0866915	0.660393
ENST00000534142.5	0.0586488	0.00164068	0	0.0305854	0.00773448	0	0	0
ENST00000533478.5	0.0152783	2.08e-100	0	0	0	0	0	0
ENST00000525539.5	0	0.00720009	0	0	0	0	0	0
ENST00000530363.5	0.0834898	0.111502	0.0113278	0	0.0329136	0.00766334	0.00814598	0.0494125
ENST00000299598.11	0.0308988	0.0454104	0.0373815	0.0238433	0.0594776	0.00656785	0.0145409	0.0556697
ENST00000529079.1	0	0	0.234241	0	0	0	0	0
ENST00000531391.5	0.142271	0.00436547	0.0299026	0.108695	0.08232	0.0517871	0.0226646	0.0477116
ENST00000526632.5	0	0	0	0	0	0	0	0
ENST00000527937.1	0.0726128	0.174999	0.0182079	0.0508838	0.123652	0.0443324	0.0184001	0.112773
ENST00000529791.1	0	0	0	0	0	0	0	0
ENST00000337114.8	0	0.00657872	0	0.00870345	0	0	0	0
ENST00000533152.2	0	0.0355211	0	0	0	0	0	0
ENST00000610808.1	0	0	0	0	0	0	0	0
ENST00000623907.1	0	0.0183254	0	0	0	0	0	0
ENST00000626647.1	0.00221848	0.00348174	0.0390116	0.0284173	0	0.0534746	0.112687	0.22049
ENST00000633377.1	0	0	0	0	0	0	0	0
ENST00000633062.1	0	0	0	0	0	0	0.0110185	0
ENST00000632233.1	0	0	0	0	0	0	0	0
ENST00000402588.6	0	0.0429488	0.28168	0.168031	0	1.02e-07	0	0
ENST00000634759.1	5.32e-235	0.50971	0.450285	0.325573	1.74122	1.48626	1.13505	0.695297
ENST00000621118.4	3.1206	1.47037	1.44185	0	0	0	0	0
ENST00000418689.1	0	0.0555454	0	0	0.0524854	0.0608957	0	0
ENST00000619141.4	0	0	0	0	0	0	0	0
ENST00000621830.1	0	0	0	0	0	0	0	0
ENST00000624868.1	0	0.123853	0.0189415	0	0	0	0	0
ENST00000457194.6	0.106889	0.159127	0.0786585	0.154465	0.314403	0.0781182	0.0701929	0.189423
ENST00000429712.5	0	0	0	0	0	0	0	0.0190075
ENST00000493176.1	0.394563	0.535908	0.0611675	0.278317	1.08103	0.121882	0.213431	1.20697
ENST00000420396.3	0	0	0	0	0.0170712	0	0	0
ENST00000553483.3	0	0	0.0208126	0	0	0	0	0
ENST00000502411.5	0.214799	0	0.0535673	0.116252	0	0	0	0
ENST00000496692.6	0	0.131349	0.0611656	0.121064	0.299997	0.139525	0.142803	0.130302
ENST00000466542.6	0	0.0169303	0	0.106347	1.68391	0.700861	0	0.0225922
ENST00000465075.6	0.0289747	0.0991665	0.278269	0.352833	0.518831	0.263051	0	0.875602
ENST00000473530.6	0.0296245	0.826188	0.596174	1.37086	6.4758	1.32373	0.590552	5.58201
ENST00000473712.6	0.0480603	0.241594	0	0.122093	0.147536	0	0	0
ENST00000482226.2	0	0	0	0	0	0.166767	0	0
ENST00000467903.5	0	0.114584	0.0924401	0	0.454	0.175598	0.0834945	0.429203
ENST00000507374.5	0	0.056055	0	0	0	0	0	0.19114
ENST00000508651.1	0.075665	0.86583	0.611716	0.608636	1.18527	0.711833	0.319127	1.02672
ENST00000611236.1	1.09e-233	0.159146	0	0.191157	0.409305	0	0	1.31939
ENST00000543859.5	0.667954	0.468512	0.716329	0.810625	3.26034	2.19896	3.20916	4.30484
ENST00000624187.1	0	0	0	0	0.0507136	0.0147326	0	0.0564105
ENST00000637675.1	0.181408	0	0	0.0444463	0.0350945	0	0	0.0386793
ENST00000613379.1	0	0	0	0	0	0	0	0
ENST00000622207.2	0.014392	0.0281248	0.0416061	0.0349932	0.0282869	0.0395218	0.0313595	0.0316501
ENST00000377712.3	0	0.0217273	0.159962	0	0.11034	0.0187258	0	0.145799
ENST00000621991.4	2.56e-61	0	0	0	0	0	0	0
ENST00000619816.1	0	0	0	0	0	0	0	0
ENST00000627926.2	1.44e-221	0.0253069	0	0.00872375	0	0	0.00470702	0.0105987
ENST00000630506.1	0	0.00831177	0.0384558	0	0	0	0	0
ENST00000630053.1	0	0.0127213	0	0	0	0	0	0
ENST00000626712.1	0	0	0	0	0	0	0	0
ENST00000619759.1	0	0	0	0	0	0	0	0
ENST00000627256.2	0.00148541	0.0823926	0.00941403	0.0324068	0.00834732	0.00393752	0.00267249	0.0044204
ENST00000628539.1	0	0.00831177	0.0384558	0	0	0	0	0
ENST00000626903.1	0	0.0127213	0	0	0	0	0	0
ENST00000629229.1	0	0	0	0	0	0	0	0
ENST00000621433.1	0	1.63e-215	0	0	0	0	0	0
ENST00000541415.1	0	0.413584	0	0	0	0	0	0
ENST00000622436.1	0	0	0	0	0	0	0	0
ENST00000618570.1	0	0	0	0	0.013666	0.0357144	0.0128347	0
ENST00000574062.5	0	0	0	0	0.0258446	0	0	0
ENST00000575319.1	0	0	0	0	0	0	0	0
ENST00000576465.1	0	2.31e-112	0	0.0131811	1.29e-05	0	0	0
ENST00000573762.1	4.84e-255	0.0029131	0	0	0	0	0	0.0108154
ENST00000614621.4	0	0	0	0	0	0	0	0
ENST00000619036.2	0	9e-236	0	0	0	0	0	0
ENST00000623530.1	0	0.0321089	0	0	0.0163185	0	0	0.0182503
ENST00000514827.1	0	0.0630587	0	0	0	0	0	0
ENST00000504970.1	0	0.0885726	0	0	0	0.0143727	0.0307005	0
ENST00000424348.1	0	0	0	0.0206739	0	0	0	0
ENST00000623183.1	0	0	0	0.0186779	0	0	0	0
ENST00000623991.1	0.014392	0.0281248	0.0416061	0.0349932	0.0282869	0.0395218	0.0313595	0.0316501
ENST00000631283.1	0	0	0	0	0	0	0	0
ENST00000573400.1	0	0	0	0	0	0.00728717	0.00773527	0
ENST00000570683.3	0	0.0355211	0	0	0	0	0	0
ENST00000607853.6	2.37e-16	0	0.000603263	1.08e-08	3.56e-07	0	0	0
ENST00000619390.1	0	0	0	0	0	0	0	0
ENST00000553765.1	0	0.0722236	0	0	0	0.0298415	0.0158787	0
ENST00000634967.1	0	0.0238664	0	0	0	0	0	0
ENST00000634680.1	0	0	0	0	0	0	0	0
ENST00000606380.2	0.0195006	0	0	0	0	0	0	0
ENST00000616270.4	0	0	0	0	0	0	0	0
ENST00000618719.2	0	0.0143402	0	0	2.18e-05	0	0	0.142182
ENST00000629682.2	0	0	0	0	0	0	0	0
ENST00000620741.3	2.48e-88	0	0	0.0171578	0	0	0	0
ENST00000627911.2	0	0	0	0	0	0	0	0
ENST00000625994.1	0	7.96e-122	0	9.45e-06	0.127411	0	0	0
ENST00000628872.1	4.84e-255	0.0029131	0	0	0	0	0	0.0108154
ENST00000617651.4	1.91e-77	0	0	0	0	0	0	0
ENST00000616376.1	0	0	0	0	0	0	0	0
ENST00000621713.1	0	0	0	0	0	0	0	0
ENST00000625231.1	0.014392	0.0281248	0.0416061	0.0349932	0.0282869	0.0395218	0.0313595	0.0316501
ENST00000634782.1	0	4.9e-21	0	0.0214903	0	0	0	0
ENST00000634785.1	0	0	0	0	0	0	0	0
ENST00000635170.1	0	0.0152574	0.0506621	0	0	1.28e-07	0	0
ENST00000635588.1	0	0	0	0	0	0	0.00729232	0
ENST00000635275.1	0	2.31e-112	0	0.0131811	1.29e-05	0	0	0
ENST00000634356.1	4.84e-255	0.0029131	0	0	0	0	0	0.0108154
ENST00000635668.1	0	0	0	0	0	0	0	0
ENST00000635135.1	0	4.29e-246	0	0	0	0	0	0
ENST00000638472.1	0.0132572	0	0	0	0	0	0	0
ENST00000640926.1	0	0	0	0	0	0	0	0
ENST00000638401.1	0.0132572	0	0	0	0	0	0	0
ENST00000640180.1	0	0	0	0	0	0	0	0
ENST00000639581.1	0.0132572	0	0	0	0	0	0	0
ENST00000639095.1	0	0	0	0	0	0	0	0
ENST00000638933.1	0.0132572	0	0	0	0	0	0	0
ENST00000639960.1	0	0	0	0	0	0	0	0
ENST00000618023.5	0.0132572	0	0	0	0	0	0	0
ENST00000639404.1	0	0	0	0	0	0	0	0
ENST00000443402.6	0.0219667	0.131316	0.0455248	0.0801407	0.348873	0.135244	0.0877757	0.309018
ENST00000466254.1	4.03e-106	0.361983	0.889369	0.386358	0	0	0	1.04249
ENST00000436911.6	0.0411731	0.28896	0.111883	0.178576	1.03268	0.40404	0.355859	1.13175
ENST00000633705.1	3.3e-26	7.38e-164	0.517742	1.32891	8.39	5.29419	5.45776	9.00219
ENST00000390477.2	0.916086	0.959572	1.06015	0.897157	4.11913	2.66508	1.99168	3.44859
ENST00000611116.1	6.11735	6.31514	13.6954	9.85878	14.1729	9.04858	7.0594	12.2342
ENST00000632136.1	0.762886	1.47536	0.264135	0.55636	0	0	0	0
ENST00000622053.4	4.53178	5.57302	4.61495	7.44046	26.976	17.4841	11.0974	18.4583
ENST00000390565.1	0	0	0	0	0	0	0	0
ENST00000488476.1	0	0	0	1.87488	0	0	0	0
ENST00000390564.2	0	0	0	0	0	0	0	0
ENST00000390560.2	0	0	0	0	0	0	0	0
ENST00000390239.2	2.41039	0	0	0	0	0	0	0
ENST00000390240.2	0	9.25001	1.68486	0	0	0	0	0
ENST00000461719.1	0	0	0	0	0	0	0	0
ENST00000631705.1	0	0	0	0	0	0	0	0
ENST00000633501.1	0	0	0	0	0	0	0	0
ENST00000631521.1	0	0	0	0	0	0	0	0
ENST00000633896.1	0	0	0	0	0	0	0	0
ENST00000632178.1	0	0	0	0	0	0	0	0
ENST00000634062.1	0	0	0	0	0	0	0	0
ENST00000390320.2	0	0	0	0	0	0	0	0
ENST00000463911.1	0	0	0	0	0	0	0	0
ENST00000390324.2	1.08941	0	0	0.487855	0	0	0	0
ENST00000390326.2	0	0	0	0	0	0	0	0
ENST00000390322.2	0	0	0	0.988921	0	0	0	0
ENST00000390242.2	4.68065	1.85	0	0	0	0	0	0
ENST00000390241.3	2.27179	1.69807	0	0	0	0	0	0
ENST00000390238.2	0	1.85	0	0	0	0	0	0
ENST00000390330.2	0	0	0	0	0	0	0	0
ENST00000390328.2	0	0	0	0	0	0	0	0
ENST00000390327.2	0	0	0	1.99754	0	0	0	0
ENST00000390547.3	1.1371	0.081834	0.0992858	0.0952918	4.15346	1.9508	0.975637	2.75978
ENST00000390556.6	0	0.0220454	0	0	0	0.00383609	0	0
ENST00000613640.1	0	0	0	0.0847032	0.0284711	0.0119795	0.0127144	0
ENST00000390539.2	2.46e-74	0	0	0	0	0	0	0
ENST00000390541.2	0.0115731	0	0	0	0	0	0	0
ENST00000390543.3	0	0	0	0	1.23103	1.16064	0.45782	0.410692
ENST00000390545.2	4.76e-91	0	0	0	9.51832	6.06e-09	2.19332	7.09107
ENST00000390551.6	1.61e-10	6.01e-07	0	2.49e-08	5.82691	4.92715	3.08442	16.2508
ENST00000622473.2	0.580449	0	0	0	0.629133	0.539202	0.155816	0.400217
ENST00000610670.2	0.00202949	0.974563	0.111441	0.434061	0.0727481	0.0747377	0	0
ENST00000618981.2	0	0	0	0	1.23103	1.16064	0.45782	0.410692
ENST00000621803.2	0.0699816	0	0.124805	0.0496117	4.20706	7.29592	0.209993	0.405436
ENST00000633714.1	1.1371	0.081834	0.0992858	0.0952918	4.15346	1.9508	0.975637	2.75978
ENST00000631539.1	0	0.0102195	0	0	0.00891323	0	0	0
ENST00000631466.1	0.0761074	0.0437832	0.0205705	0.0260336	21.2285	11.1681	8.39295	18.5462
ENST00000631402.1	0	0.0168627	0	0	0	0	0	0.344676
ENST00000632774.1	0.0175062	0.0847237	0	0.0154327	14.077	0.00164839	0	4.17215
ENST00000633698.1	0	0.0220454	0	0	0	0.00383609	0	0
ENST00000626472.2	0.100013	0.0757372	0.0580217	0.0379203	4.54058	2.68209	12.5238	16.779
ENST00000637539.1	0.0458098	0.276816	0.169079	0.290745	1.01082	0.359047	0.149635	0.806876
ENST00000390559.6	0.100013	0.0757372	0.0580217	0.0379203	4.54058	2.68209	12.5238	16.779
ENST00000390548.6	0	0.0102195	0	0	0.00891323	0	0	0
ENST00000390549.6	0.0761074	0.0437832	0.0205705	0.0260336	21.2285	11.1681	8.39295	18.5462
ENST00000390542.6	0	0.0168627	0	0	0	0	0	0.344676
ENST00000390325.2	15.5827	0.376812	0.41534	0.287338	235.869	84.4331	69.4493	214.642
ENST00000390323.2	32.3573	1.4696	0.970091	9.22278	438.679	233.686	100.53	279.868
ENST00000390321.2	2.91333	1.2364	0	0.13033	91.8689	29.5402	50.3437	125.834
ENST00000390237.2	8.77716	0.439626	2.12066	0.694721	157.935	79.1047	66.6878	152.342
ENST00000390331.3	0.187229	0.0472981	0	0.0618502	1.33737	0.719259	2.5566	4.12962
ENST00000390607.2	0	0	0	0	0.706914	0	3.31e-07	1.13059
ENST00000390606.3	0	0	0	0	0.0798015	0.0321371	0.0317121	0
ENST00000438142.3	0.075611	6.6e-260	0	0	0.336768	0.166188	0.421414	0.276906
ENST00000390604.2	0	0.0784008	0	0	0	0.0623112	0	0
ENST00000443397.5	0	0	0	0	0.410865	0.311077	0.207119	0.126377
ENST00000390284.2	0	0.178662	0	0	0.604072	0.225963	5.19828	5.93828
ENST00000474213.1	0	0	0.0759499	0	0	0	0	1.46e-07
ENST00000390612.3	4.79e-15	2.76e-294	0	0	0.0408978	0.241099	0.047318	0.0361507
ENST00000390603.2	0	0.0488243	0	0.058341	0.289676	0	0.0693382	0.22289
ENST00000390605.2	1.08e-120	3.76e-269	0	0	0	1.30649	0.098706	0.062541
ENST00000427632.2	0.128287	0	0.0609088	0	0.325043	0.109383	1.1716	1.76325
ENST00000390611.2	0	0	0.0714508	0	0	0	0.166822	0.182083
ENST00000558565.2	0	0	0	0.0838797	0	0	0.0827461	0
ENST00000631379.1	0	0	0	0	0.188604	0.0482171	0.0937348	0.591757
ENST00000603660.1	6.8e-169	0	0	0	0.70311	0.0846934	1.19786	0.914612
ENST00000390593.2	0	0	0	0	0	0.594264	0	0.779682
ENST00000390594.3	0	0.0497358	0	0	2.15582	1.02036	0.141604	1.31189
ENST00000390595.3	0.0401218	0	0.0321826	0.0333257	0.291318	0.0954965	0.190341	0.32885
ENST00000455737.2	0	0	0	0	0.188604	0.0482171	0.0937348	0.591757
ENST00000631943.1	0	0.0818969	0	0	0.611451	0.221334	0	0.276382
ENST00000390597.3	0.0382777	0.0894403	0	0.0379764	0.340309	0.324256	0.393316	0.133599
ENST00000390598.2	0	0.0644983	0	0	0.571602	0.429703	7.03e-06	0
ENST00000632099.1	1.6e-55	0.0811073	0	0	0	0	0.102231	0.0794927
ENST00000632950.2	0	0	0	0	1.03202	0.130815	0.147822	0.397967
ENST00000390271.2	0	0	0	0	0	0	0	0
ENST00000468879.1	0	0	0	0.0431647	0.170874	0.0708879	0.0367576	0.0452587
ENST00000493819.1	0	0	0	0	1.93627	1.93155	0.720284	0.614804
ENST00000390244.2	0	0.129763	0	0	0	0.0264864	0.0281955	0.0340125
ENST00000390610.2	0	0	0	0	0.811482	0.187599	0.112974	1.24231
ENST00000390609.3	0	0	0	0	0.721231	0.425119	0.677263	1.12014
ENST00000390601.3	0	0	0	0	0.267498	0.0341939	0.0295434	0.299146
ENST00000390309.2	0.370363	0	0.0724183	0	25.7618	10.8289	8.77666	24.5586
ENST00000390308.2	0.036398	0.0576964	0	0.919214	11.6812	8.54784	2.91022	4.09477
ENST00000390304.2	0	0	0	0	0.316095	0.344869	0.197472	0.085273
ENST00000390295.3	0	0	0	0	0.252083	0.282888	0	0.0816053
ENST00000622410.2	0	0	0	0	0.220861	0	0	0
ENST00000453673.3	1.39324	1.17998	0.842046	0.947113	0.944525	0.84305	0.609711	0.528432
ENST00000390311.2	0	0	0	0	0.163828	0	0.0737298	0.495094
ENST00000390312.2	1.01681	0.2654	0.0617423	1.53935	30.726	18.7896	23.7049	32.9015
ENST00000390313.2	0	0	0	0	0.486292	0.384567	0	0.116944
ENST00000390314.2	0.524089	0	0	0.0804756	29.6249	11.7152	6.10361	24.0226
ENST00000390315.2	0	0	0	0.0703988	3.3014	1.87313	0.989799	2.3743
ENST00000390316.2	0	0	0.0516652	0	0.649798	0.120818	1.4064	2.23627
ENST00000620395.2	0.399533	0.0436251	0	0	19.447	7.89837	8.31718	20.9402
ENST00000390602.3	0	0	0.0296301	0	0.0813703	0	0.0461998	0
ENST00000562905.2	0	0.0106182	0	0	0	0	0	0
ENST00000471857.2	0	0	0	0	0.0883475	0.149366	0.053909	0
ENST00000390278.3	0	0	0	0	0	0	0	0.101344
ENST00000390270.2	0	0	0	0	2.33225	0.178671	0.129449	1.59374
ENST00000390286.3	0	0	0	0.0734323	0	0	0	0
ENST00000632959.1	0	1.44e-28	0	0	2.4e-08	0.125178	0	5.52e-08
ENST00000390289.2	2.22752	1.89638	4.91286	3.21422	2.58218	3.01671	2.39877	2.01905
ENST00000611391.1	0	0	0	0	2.09642	0.726842	0.319935	0
ENST00000483379.1	0.0425484	0	0	0.0423681	0.37297	0.172026	0.076576	0.247416
ENST00000390243.2	0.317241	0	0	0.0439474	6.74738	3.39147	2.76269	7.47058
ENST00000390318.2	0	0	0	0	0	0	0.173654	0.351565
ENST00000390306.2	0.112243	0.0889296	0	0.168994	19.1969	10.7164	10.9651	24.3312
ENST00000448155.2	2.67e-22	0.0240402	0	0	15.2533	2.0205	1.79256	13.9494
ENST00000620613.1	0	0	0	0	0	0	0	0
ENST00000621595.1	0	0	0	0	0.0495085	0.0410318	0	0
ENST00000632457.1	0	0	0	0	0.614918	0.402535	0	7.4e-05
ENST00000632076.1	0	0	0	0	0.0798015	0.0321371	0.0317121	0
ENST00000618026.2	0	8.15e-139	0	0	0.193892	0.185894	0.928121	0.313024
ENST00000632614.1	0	0	0	0	0.202848	0.173801	0	0.0324933
ENST00000619078.2	0.0501607	0.0392222	0.0717714	0	0.648822	0.644278	0.337926	0.289665
ENST00000390283.2	0	0.154212	0	0	14.958	10.4281	4.08838	5.77773
ENST00000462693.1	0	0	0	0	0	0.12033	0	0
ENST00000390305.2	0.638812	0.451553	0	0.285665	6.51649	6.31868	5.50095	7.07184
ENST00000390300.2	0	0.0292827	0	0	0.271359	0.130423	0.0406891	0.045227
ENST00000390298.2	0	0	0	0	0.441145	0.188592	0.249128	0.408027
ENST00000390293.1	0	0	0	0	0.325713	0.0657855	0	0
ENST00000390294.2	0	0	0	0	2.70006	1.39456	1.87076	2.65534
ENST00000631755.1	0	0.0784008	0	0	0	0.0623112	0	0
ENST00000354689.6	0.139073	0.0442502	0	0	0	0	0	0
ENST00000558425.2	0	0	0	0	0	0	0	0
ENST00000629472.1	0	0	0	0	0.0362402	0	0	0.0781649
ENST00000627634.1	0	0	0	0	0	0	0	0.0412462
ENST00000390290.3	0.697772	0	0	0.27981	6.38273	3.72475	1.04814	1.8156
ENST00000390319.2	0	0	0	0	15.3378	13.3318	10.785	11.7506
ENST00000390302.3	0	0	0	0	0.0362402	0	0	0.0781649
ENST00000390303.3	0	0	0	0	0	0	0	0.0412462
ENST00000390310.2	0	0.115527	0	0	0.11799	0.205818	0.543614	0.877347
ENST00000390299.2	0.370703	0	0	0.191484	8.66363	5.9922	3.55144	5.43087
ENST00000417279.3	1.41e-185	1.2e-59	0	0	0.285267	0.553622	0.984139	1.14313
ENST00000390268.2	0	0.0529153	0	0	0	0	0	0
ENST00000465170.1	0	0.080858	0	0	0	0	0	0
ENST00000482769.1	0.116589	9.59e-99	0	0	0	0	0.437977	0
ENST00000377032.5	0	0	0	0	2.61142	0.949621	0	0
ENST00000468494.1	0	0	0	0	0.417159	0.384329	0.286397	0.155949
ENST00000390252.2	0.129818	0.0767481	0	0	5.80053	8.40949	4.83627	2.39019
ENST00000479981.1	0.0372773	0	0	0	0.675651	0.556147	8.04518	9.42909
ENST00000490686.1	0	0	0	0.219601	1.51195	0.669482	0.042959	1.0352
ENST00000492167.1	0.0504539	0.111934	0.186837	0	7.83814	4.66877	4.9334	7.718
ENST00000390256.2	0.0650348	0.0778489	0.256152	0.0651478	0.223358	0.245486	0.264762	0.108009
ENST00000480492.1	0	0	0.412388	0.0381119	0.601356	0	0.504601	1.90611
ENST00000496168.1	0.167804	0.074548	0	0	6.17069	3.31084	1.24745	2.97275
ENST00000436451.2	7.87e-64	0.152487	0	0	0	0	0	0
ENST00000429992.2	0	0	0	0	0	0	0	0.622454
ENST00000560045.1	0	0	0	0	0.0495085	0.0410318	0	0
ENST00000633147.1	0.3158	1.6897e-315	0	0	1.63488	0	0	0.406321
ENST00000390307.2	0	0.0499843	0	0	0	0	0	0
ENST00000390296.2	0.0660803	0	0	0	0	0	2.16e-05	0.64175
ENST00000390301.3	0	8.15e-139	0	0	0.193892	0.185894	0.928121	0.313024
ENST00000390291.2	0.0981708	0.10532	0.191188	0	0.161735	0.0725152	0.0744332	0.0924508
ENST00000509129.1	0	1.93e-111	0	0	0.383186	0	0	0.312318
ENST00000473726.1	0.0411735	0	0	0	0	0	0	0
ENST00000558152.2	0	0	0	0	1.10322	0.443456	0.494436	1.18187
ENST00000484817.1	0	0	0	0	1.32561	0.417574	0.138632	0.748102
ENST00000338912.5	0	0.127889	0	0	0.0913392	0	0	0
ENST00000630556.1	0.041467	0.0652205	0	0.122745	0.282613	0.165835	0.08597	0.288762
ENST00000498435.1	0.0463689	0	0	0	0.681845	0.167706	0.21153	0.721708
ENST00000632333.1	1.6e-55	0.0811073	0	0	0	0	0.102231	0.0794927
ENST00000560724.3	0.0382777	0.0894403	0	0.0379764	0.340309	0.324256	0.393316	0.133599
ENST00000492446.1	0	0	0	0	0.772818	0.360365	0	0
ENST00000390265.2	6.16e-85	0	0	0	5.00448	1.96608	1.18098	3.9607
ENST00000611734.1	0	0	0	0	1.10322	0.443456	0.494436	1.18187
ENST00000631975.1	0	0	0.0296301	0	0.0813703	0	0.0461998	0
ENST00000633988.1	0	4.17e-45	0	0	7.17e-08	0	0.336011	0.80398
ENST00000626489.1	2.07e-145	0	0	0	3.94268	2.05373	0.0719444	0
ENST00000628287.1	0	0.170671	0	0	0	0	3.3782	12.2913
ENST00000618644.2	0	0	0	0	0.441145	0.188592	0.249128	0.408027
ENST00000630493.1	0	0	0	0	0.390629	0.418688	0.16254	0.0892858
ENST00000622028.1	0	0	0	0	0.110645	0	0	0
ENST00000433072.2	0	0	0	0	0	0	0	0
ENST00000621503.1	0	0	0	0	0.0889218	0	0	0
ENST00000390297.3	0	1.02e-20	0	0	16.2437	6.96247	1.46e-05	0.170955
ENST00000390282.2	0.177927	0	0	0	4.0224	2.70938	0.945684	1.77369
ENST00000498574.1	0.351458	0.111239	0	0	2.99128	1.95312	1.68536	3.85798
ENST00000495489.1	0	0	0	0	0	0	0	0
ENST00000390277.3	0.226516	0	0	0	2.42574	0.98195	1.3287	2.13616
ENST00000390287.2	0	0	0.366898	0.0897847	1.44052	0.295839	0	1.00581
ENST00000640991.1	0	0	0	0	0	0	0.0871011	0
ENST00000491977.1	0.116589	0.0533665	0	0	0.586851	0.683793	0	0.75893
ENST00000612356.1	0	0	0	0	0	0	0.407394	0.0819152
ENST00000632977.1	0.0401218	0	0.0321826	0.0333257	0.291318	0.0954965	0.190341	0.32885
ENST00000633350.1	0	0.0497358	0	0	2.15582	1.02036	0.141604	1.31189
ENST00000483158.1	0.0124887	0.0394847	0.170199	0.0331	3.25506	2.59392	1.83681	3.19946
ENST00000633490.1	0	0	0	0	5.13e-06	0	0	5.34e-05
ENST00000634015.1	0	0	0	0	0.267498	0.0341939	0.0295434	0.299146
ENST00000633752.1	0	3.29e-41	0	0	0	0.364057	0.110168	0.57733
ENST00000424969.2	0	0.0888385	0.150304	0.115457	0	0.480223	0	0.678935
ENST00000632209.1	0	0	0	0	0.16321	0.13458	0	0.413957
ENST00000632980.1	0	0	0	0	1.9e-08	0.505771	0.853604	1.71e-07
ENST00000454421.2	6.8e-169	0.0962067	0	0	0.141033	0	0.120867	0.195937
ENST00000434710.1	0	0	0.0590238	0	0.121034	0.185246	0	0.13559
ENST00000390285.4	0.904223	0	0	0	8.22053	5.34144	0.77373	3.74537
ENST00000464162.1	0.139556	0	0	0	0.498394	0.238643	0.181742	0.756947
ENST00000633299.1	0	0	0	0	1.0357	0	0.174523	5.42e-06
ENST00000453166.2	7.51e-104	2.51e-202	0	0	3.79506	2.00341	0	2.68286
ENST00000558026.1	0	0.2568	0	0	3.09768	2.50235	0.825132	1.80614
ENST00000390247.2	0.0404126	0	0.0527842	0	0.0406864	0	0.112549	0.0777606
ENST00000421835.2	0.133802	0	0.29553	0	0	0.384206	0	0.772788
ENST00000632630.1	0	0	0	0	0.721231	0.425119	0.677263	1.12014
ENST00000617374.2	0	0	0	0	0.133967	0.0849213	0.881612	1.33398
ENST00000633987.1	0	1.8e-24	0	0	0.695902	1.13e-07	0.379036	0.000352288
ENST00000631708.1	0	0	0	0	0	0	0	0
ENST00000390621.3	0	0	0	0	0	0	0	0
ENST00000390622.2	0	0	0	0	0	0.200483	0.216288	0
ENST00000390624.3	0	0	0	0	0.268421	0.21731	0.318284	0.593246
ENST00000390625.3	0	0	0	0	0.0294268	0.0508648	0.212249	0.139357
ENST00000390626.2	0.0635301	0.198468	0	0.0630354	0	0	2.835	3.38246
ENST00000390627.3	0	0	0	0	0	0.0184578	0.0167612	0.0400691
ENST00000632882.1	0	2.48e-60	0	0	0.257891	0	0	0
ENST00000632005.1	0	0	0	0	0.0710238	0	0.136496	0.230999
ENST00000390628.3	0	0	0	0	0.202848	0.173801	0	0.0324933
ENST00000615784.2	0	0	0	0	0.16321	0.13458	0	0.413957
ENST00000390630.3	1.58e-145	0.0256963	0	0	0.133452	0.00471931	0	0.308112
ENST00000390629.3	0.0501607	0.0392222	0.0717714	0	0.648822	0.644278	0.337926	0.289665
ENST00000632052.1	0	0	0	0	0	0	0	0
ENST00000633446.1	0	2.58e-12	0	0.0101977	0.387707	0	0	1.5e-05
ENST00000632173.1	0	0	0	0	0.0727067	0.11757	0	0.134741
ENST00000628968.1	0	0.0292827	0	0	0.271359	0.130423	0.0406891	0.045227
ENST00000390639.2	0	0	0.0670294	0.0687244	0	0.0562149	0	0.0738527
ENST00000390633.2	0	7.77e-06	0	0	0	0	0.0902002	0
ENST00000633602.1	0	0	0	0	0	0	0	0
ENST00000614315.1	0	0	0	0	0.0889218	0	0	0
ENST00000626108.1	0	0	0	0	0.134628	0	0.2249	0.137332
ENST00000632960.1	1.58e-145	0.0256963	0	0	0.133452	0.00471931	0	0.308112
ENST00000390615.2	1.87e-130	0	0	0	0	0.419923	0.112053	0.251904
ENST00000632211.1	0	0	0	0	0.0294268	0.0508648	0.212249	0.139357
ENST00000633833.1	0	0.0818969	0	0	0.611451	0.221334	0	0.276382
ENST00000610349.2	0.370703	0	0	0.191484	8.66363	5.9922	3.55144	5.43087
ENST00000390636.2	0	0	0	0	0	0	0	0
ENST00000390618.2	1.07e-93	0.0950068	0.0564186	0	0	0	0	0
ENST00000620764.2	2.35e-42	5.85e-41	0	0	1.06594	0.739454	0	9.31e-09
ENST00000570121.2	0	0	0	0.0855839	0	0	0	0
ENST00000390634.3	0	0	0	0	0.0710238	0	0.136496	0.230999
ENST00000631710.1	1.3e-198	1.22e-50	0	0	5.66e-09	0	0	4.29e-08
ENST00000627132.1	0	0	0	0	0.410865	0.311077	0.207119	0.126377
ENST00000632296.1	0	0	0	0	0.268421	0.21731	0.318284	0.593246
ENST00000631869.1	5.33e-255	0	0	0	0.225083	0	0	0.445083
ENST00000633400.1	6.8e-169	0	0	0	0.70311	0.0846934	1.19786	0.914612
ENST00000390619.2	0.00141496	0	0	0.0591376	0.542394	0.575094	0	0.485234
ENST00000628219.1	0	0	0.0453163	0	0.0887068	0	0	0.114423
ENST00000390632.2	7.67e-109	0	0	0	0.14639	0	0	0
ENST00000633426.1	0	0	0	0	0	0.0184578	0.0167612	0.0400691
ENST00000390616.2	0.13007	0	0	0.13065	0.290379	0.288245	0.435521	0.561482
ENST00000631826.1	0	0	0	0	0	0	0	0
ENST00000631785.1	7.67e-109	7.74e-13	0	0	0	0	0	0
ENST00000632225.1	0	0.0680952	0	0	0	0	0	0
ENST00000632151.1	2.86e-187	0	0	0	0	0	0	0
ENST00000624687.1	0	0.0505769	0	0.0537064	0	0.0582378	9.74e-08	0.381719
ENST00000633618.1	6.46e-34	0	0	0	3.84e-07	0	0	1.45e-06
ENST00000612474.2	2.93e-48	0	0	0	1.6e-08	0	0	2.71e-07
ENST00000633570.1	0	0	0	0	0.983524	0.716578	0.835464	0.695983
ENST00000631807.1	0.104144	0	0	0	1.65458	0.775634	2.22307	3.38669
ENST00000632719.1	4.79e-15	2.76e-294	0	0	0.0408978	0.241099	0.047318	0.0361507
ENST00000425181.3	0	0	0	0	0	0	0	0
ENST00000565407.2	0	0	0	0	0	0	0.127906	0
ENST00000632846.1	5.69e-139	0	0	0	1.46e-07	0	0	0.0105465
ENST00000390617.2	0	0	0	0	0	0	0	0
ENST00000632105.1	0	0	0	0	0.33504	1.23e-09	0	0.425531
ENST00000633040.1	0	0	0	0	0.000253479	2.77e-06	0	0.000708383
ENST00000604066.1	0.041467	0.0652205	0	0.122745	0.282613	0.165835	0.08597	0.288762
ENST00000557788.2	0	0	0	0	0	0	0	0
ENST00000567458.2	0	0	0	0	0	0	0.0884927	0
ENST00000632585.1	0	0.129763	0	0	0	0.0264864	0.0281955	0.0340125
ENST00000632205.1	0.167804	0.074548	0	0	6.17069	3.31084	1.24745	2.97275
ENST00000632891.1	0.139556	0	0	0	0.498394	0.238643	0.181742	0.756947
ENST00000633250.1	0.0404126	0	0.0527842	0	0.0406864	0	0.112549	0.0777606
ENST00000631614.2	0	0	0	0	0	0	0	0
ENST00000633273.1	0	0	0	0	1.93627	1.93155	0.720284	0.614804
ENST00000632088.2	0.0124887	0.0394847	0.170199	0.0331	3.25506	2.59392	1.83681	3.19946
ENST00000632502.1	0	0	0.412388	0.0381119	0.601356	0	0.504601	1.90611
ENST00000632887.1	0.129818	0.0767481	0	0	5.80053	8.40949	4.83627	2.39019
ENST00000632011.1	0.0372773	0	0	0	0.675651	0.556147	8.04518	9.42909
ENST00000632229.1	0	0	0	0.219601	1.51195	0.669482	0.042959	1.0352
ENST00000632822.1	0.0504539	0.111934	0.186837	0	7.83814	4.66877	4.9334	7.718
ENST00000631699.1	0.0650348	0.0778489	0.256152	0.0651478	0.223358	0.245486	0.264762	0.108009
ENST00000633851.1	0	0	0	0	1.32561	0.417574	0.138632	0.748102
ENST00000631531.1	0.0463689	0	0	0	0.681845	0.167706	0.21153	0.721708
ENST00000633682.1	0.116589	9.59e-99	0	0	0	0	0.437977	0
ENST00000632910.1	0	0	0	0	0.417159	0.384329	0.286397	0.155949
ENST00000634204.1	0	0	0	0	1.10322	0.443456	0.494436	1.18187
ENST00000632835.1	0.0411735	0	0	0	0	0	0	0
ENST00000632103.1	0	0.080858	0	0	0	0	0	0
ENST00000631411.1	0.351458	0.111239	0	0	2.99128	1.95312	1.68536	3.85798
ENST00000632811.1	0	0	0	0	0.0495085	0.0410318	0	0
ENST00000632384.1	0	0	0	0	0	0	0	0
ENST00000390504.1	1.56388	0	0	0	0	0	0	0
ENST00000614481.1	0	1.47852	0	1.88781	0	0	0	0
ENST00000390494.1	0	1.41868	0	0	0	0	0	0
ENST00000390491.1	0	0	0	0	0	0	0	0
ENST00000633713.1	0	0	0	0	0	0	0	0
ENST00000634000.1	0	0	0.724999	0	0	0	0	0
ENST00000390418.1	0	0	0	0	0	0	0	0
ENST00000390419.1	0	0	3.0221	0	0	0	0	0
ENST00000632041.1	0	0	0	0	0	0	0	0
ENST00000633780.1	0	0	0	0	0	0	0	0
ENST00000632951.1	0	0	0	0.967742	0	0	0	0
ENST00000390520.1	0	0	0	0	0	0	0	0
ENST00000390524.1	0	0	1.28297	0	0	0	0	0
ENST00000390512.2	0	0	0	0	0	0	0	0
ENST00000390511.1	0	1.43614	0	3.86206	0	0	0	0
ENST00000390514.1	0	0	0	0	0	0	0	0
ENST00000390415.1	0	1.58711	0	0.937441	0	0	0	0
ENST00000390517.1	0	0	0	1.99636	0	0	0	0
ENST00000390498.1	1.59106	6.10539	7.69781	5.55568	0	0	0	0
ENST00000390417.1	0	0	0	0	0	0	0	0
ENST00000390414.1	0	0	0	0.978006	0	0	0	0
ENST00000390413.1	0	0	0	0.849185	0	0	0	0
ENST00000390412.1	0	1.62487	0	0	0	0	0	0
ENST00000633553.1	0	0	0	0	0	0	0	0
ENST00000390508.1	0	2.87228	1.2887	0	0	0	0	0
ENST00000390497.1	0	1.46253	0	0	0	0	0	0
ENST00000390486.1	0	0	0	0	0	0	0	0
ENST00000390416.1	0	0	0	0	0	0	0	0
ENST00000390531.1	0	0	0	0	0	0	0	0
ENST00000390506.1	0	0	1.32365	0	0	0	0	0
ENST00000390488.1	0	0	0	0	0	0	0	0
ENST00000390518.1	1.67206	0	1.2887	0	0	0	0	0
ENST00000390507.1	6.25553	1.4209	1.32365	0	0	0	0	0
ENST00000390526.1	0	1.43614	0	0	0	0	0	0
ENST00000390521.1	1.67206	0	0	0	0	0	0	0
ENST00000390519.1	0	1.58384	0	0	0	0	0	0
ENST00000390505.1	3.16122	6.33535	1.21756	1.83652	0	0	0	0
ENST00000612375.1	0	0	0	0	0	0	0	0
ENST00000390482.1	0	0	1.28297	0	0	0	0	0
ENST00000390484.1	0	0	0	1.93103	0	0	0	0
ENST00000390473.1	0	3.08268	1.5498	6.79348	0	0	0	0
ENST00000390479.2	0	0	0	0	0	0	0	0
ENST00000390476.1	0	0	0	0	0	0	0	0
ENST00000390475.1	0	2.83736	0	1.83237	0	0	0	0
ENST00000390480.2	0	0	0	0	0	0	0	0
ENST00000390474.1	0	0	0	0	0	0	0	0
ENST00000390483.1	0	0	0	0	0	0	0	0
ENST00000390481.1	0	0	0	0	0	0	0	0
ENST00000390513.1	0	0	0	0	0	0	0	0
ENST00000390509.1	0	0	0	0	0	0	0	0
ENST00000390510.1	0	1.45877	1.27324	7.89994	0	0	0	0
ENST00000390496.1	1.65839	0	0	0	0	0	0	0
ENST00000390503.1	1.57214	0	0	1.88781	0	0	0	0
ENST00000390502.1	4.97203	4.37631	0	0	0	0	0	0
ENST00000633188.1	0	0	0	0.849185	0	0	0	0
ENST00000390487.1	0	1.43614	0	0	0	0	0	0
ENST00000390523.1	0	1.49931	0	0	0	0	0	0
ENST00000390516.1	0	0	0	0	0	0	0	0
ENST00000390499.1	0	0	1.28035	1.78195	0	0	0	0
ENST00000634213.1	0	0	0	0.967742	0	0	0	0
ENST00000631745.1	0	0	0	0	0	0	0	0
ENST00000633936.1	0	0	0	0	0	0	0	0
ENST00000390527.1	0	0	0	0	0	0	0	0
ENST00000390525.1	0	0	0	1.93103	0	0	0	0
ENST00000390495.1	0	0	0	0	0	0	0	0
ENST00000390536.2	0	1.46112	0	0	0	0	0	0
ENST00000390535.2	0	0	0	0	0	0	0	0
ENST00000390515.1	1.59106	1.52635	0	1.85189	0	0	0	0
ENST00000390493.1	0	0	0	0	0	0	0	0
ENST00000390339.1	0	1.43614	0	0	0	0	0	0
ENST00000390334.1	0	0	0	0	0	0	0	0
ENST00000390534.1	0	0	0	0	0	0	0	0
ENST00000390492.1	0	1.58384	0	1.83652	0	0	0	0
ENST00000390338.2	0	1.46253	0	1.88572	0	0	0	0
ENST00000390490.1	0	0	0	0	0	0	0	0
ENST00000390489.1	0	1.52635	0	1.85189	0	0	0	0
ENST00000390485.1	0	1.58384	0	0	0	0	0	0
ENST00000390333.1	0	0	0	0.871761	0	0	0	0
ENST00000390533.1	0	1.52635	0	0	0	0	0	0
ENST00000390532.1	0	0	0	0	0	0	0	0
ENST00000390530.1	0	0	0	0	0	0	0	0
ENST00000390528.1	0	0	0	0	0	0	0	0
ENST00000390337.1	0	0	0	0.871761	0	0	0	0
ENST00000633891.1	0	0	0	0	0	0	0	0
ENST00000631840.1	0	1.58711	0	0.937441	0	0	0	0
ENST00000633836.1	0	0	0	0	0	0	0	0
ENST00000632228.1	0	0	0	0	0	0	0	0
ENST00000633660.1	0	1.59843	0	0	0	0	0	0
ENST00000633507.1	0	0	0.724999	0	0	0	0	0
ENST00000632996.1	0	0	0	0	0	0	0	0
ENST00000631600.1	0	1.62487	0	0	0	0	0	0
ENST00000633209.1	0	0	0	0.978006	0	0	0	0
ENST00000634149.1	0	0	0	0	0	0	0	0
ENST00000611419.1	0	0	0	0	0	0	0	0
ENST00000611514.1	0.0174196	3.06e-139	0.0123012	0.00753628	0	0.0100605	0.0109799	0.00456957
ENST00000372661.4	1.00117	6.7392	3.39529	5.14816	8.37483	11.5463	10.065	6.80289
ENST00000372656.4	0.255489	0.701205	0.16472	1.09157	0.289414	0	0.641398	0.95202
ENST00000617902.4	8.66e-09	4.78e-231	0	0	0.016707	0	0	0
ENST00000619273.4	0	0	0	0	0	0	0	0
ENST00000619994.1	0	0.0299986	0	0.0390873	0.00995993	0	0	0
ENST00000616686.1	0	0.0089744	0	0	0.0219106	0	0	0.0117425
ENST00000612327.1	0.0366459	0.0109231	0.00923427	0.004225	0	0.137868	0.0609333	0
ENST00000621424.4	1.29681	0.690421	0	0.0891685	0.000112256	0.0331065	0	0
ENST00000615165.1	3.2e-201	1.82491	2.96838	1.74546	1.74327	2.06912	1.76129	1.37734
ENST00000610985.4	0	0	0	0	0	0	0	0
ENST00000614003.4	0	0	0	0	0	0	0	0
ENST00000616232.4	6.04e-299	0	0	0	0	0	0	0
ENST00000620283.4	0	0	0	0.000195179	0.00755521	0	0	0
ENST00000614057.1	0	7.14e-11	0	1.32e-09	0.00569533	0.000177178	5.06e-06	0.00762069
ENST00000400633.1	0.0997794	0.201004	0.0706162	0.132486	0.421558	0.451181	0.336652	0.164644
ENST00000437048.6	0.178525	0.211765	0.178131	0.163938	0.371966	0.246385	0.204116	0.385229
ENST00000574029.5	0	0	0	0	0	0	0	0
ENST00000576149.5	0.0653253	6.29e-103	0.0559377	0.11072	0	0.0994587	0.16591	0.077551
ENST00000541903.6	0.0233762	0.211136	0.300181	0.0673822	0.152695	0.250106	0.0847459	0.153536
ENST00000570771.1	0.386479	0.183963	0.278988	0.168664	0.5369	0.401319	0.447487	0.444576
ENST00000573028.5	0.232769	0.20777	0.111816	0.223436	0.561467	0.18933	0.186134	0.610621
ENST00000291074.9	0	0.0289469	0.0660179	0.0401841	0.0130637	0	0.0417886	0.0352671
ENST00000571805.5	0	0.0485833	0.0164134	0.0630263	0	0.0730643	0.0585171	0
ENST00000401468.7	0.124204	0.0488809	0.320353	0.0385436	3.36e-07	0.514493	0.297484	3.04e-06
ENST00000389040.9	0.0967622	0.0131111	0.139388	0.0607097	0.0197282	0.033793	0.107435	0
ENST00000570359.1	0.0277551	0.0374616	0.0297923	0.0341637	0.103628	0.0207062	0.0226954	0.107262
ENST00000572607.1	0.0978599	0.094166	0	0.0751893	0.430548	0.0801582	0.188668	0.364362
ENST00000570650.1	0.0933923	0.0756688	0	0	0.0816719	0.0657835	0.0624586	0.0812456
ENST00000572334.6	0	0	0.0208594	0.0962983	0.0435667	0.130494	0	0.119917
ENST00000576019.5	0.125694	0.190078	0.217962	0.456853	0.0999147	0.028044	0.0263704	0.022021
ENST00000575207.5	0	0.0392932	0.0364411	0	3.86455	4.86355	6.04936	5.30451
ENST00000575100.1	0.0468328	0.10318	0.0721196	0.106145	0.29033	0.0745195	0.0702832	0.308881
ENST00000572259.1	0.152442	0	0.0101025	0	0.0741821	0	0	0
ENST00000570510.6	0	0.0195151	0	0	0	0	0	0
ENST00000571456.1	0.257688	0.101015	0.06877	0.0883784	0.189611	0.0337385	0.0340458	0.180224
ENST00000595228.3	0	0	0	0	0	0	0	0
ENST00000355155.5	0.789688	1.84834	0.680312	1.31458	1.63581	0.619203	0.483162	1.3873
ENST00000496144.5	0.411862	0.968741	0.716205	1.38117	2.96988	1.70576	1.83728	3.16778
ENST00000357162.6	1.00873	1.65984	1.40103	1.50172	3.65412	2.54534	2.11479	3.22304
ENST00000358544.6	0.190847	0.0928873	0	0.124935	0.202341	0.100182	0.0465289	0.244327
ENST00000441350.2	0.0263031	0	0.105741	0.170283	0.11816	0.0373198	0.0420963	0.140362
ENST00000524330.1	0	0	0.300256	0	0	0	0	0
ENST00000521932.1	0.135207	0.272438	0.0268991	0.15187	0.449676	0.185159	0.100146	0.398215
ENST00000522802.5	1.06549	11.7673	1.97622	3.31417	6.87486	3.61578	3.13074	7.44091
ENST00000521037.1	0.199039	0.153369	0.210942	0.308078	0.700083	0.210997	0.0709954	0.718846
ENST00000521559.1	1.65829	0.798357	2.07499	1.59703	5.51785	4.19374	3.42755	6.23387
ENST00000518569.1	0	0.0433953	0	0	0	0	0	0
ENST00000493587.1	0.129699	0.172271	0.172678	0.352555	0.362943	0.172111	0.121027	0.25584
ENST00000249344.6	0.272477	0.330994	0.144611	0.219503	0.506591	0.342617	0.275706	0.467836
ENST00000435494.2	4.11e-306	0.0698525	0	0.0748248	0.019436	0.0256471	0.0201972	0.00714316
ENST00000465033.1	0.0401409	0.253773	0	0	0	0.0780176	0.0537347	0.043145
ENST00000524305.5	0.5888	0.923331	0.413175	0.887387	2.03312	1.33101	1.0359	1.6736
ENST00000523096.5	0.929147	0.231044	2.01001	0.555606	0.487586	0.529904	0	2.23774
ENST00000220669.9	0.761153	1.24141	0	3.55706	3.73618	3.21282	2.24455	2.5283
ENST00000522520.5	0.699916	3.97043	0.932114	2.50548	2.74913	2.92325	4.76049	3.42417
ENST00000519338.1	0.325354	1.26426	0	0.27217	0.744501	0	0	0.590945
ENST00000522032.1	0	1.6e-112	0	0.412312	0	0	0	0
ENST00000519464.5	1.75e-46	5.5e-35	0	0.13052	0	0	0	0
ENST00000521895.5	0	0	0	0	0	0	0	0
ENST00000521287.5	0	0	0	0.671672	0	0	0	0
ENST00000523431.5	0.0554242	0.16873	0	0	0.309463	0	0	0.0895483
ENST00000520635.5	0	0.292266	0	0	0.0785772	0	0	0
ENST00000517588.5	0	0	0.361106	0	0.663323	0	0	0
ENST00000519523.5	1.04e-295	0.519419	7.84e-08	0	2.79e-09	0.782771	1.02417	0
ENST00000520604.5	0.139053	2.96e-274	0.308512	0	0.25811	0	0	0
ENST00000523361.5	0.225016	0.188983	0	0	0.121328	0.238547	0.0666817	0.182864
ENST00000517450.5	0	3.68e-121	0	0	4.59e-09	0.0672572	0	0.159735
ENST00000521742.5	8.67e-35	0.227917	0	0.45019	0.494085	0.441682	0.778624	0.206243
ENST00000518419.5	0	0	0	0	0	0.311287	0	0.334169
ENST00000520076.5	0	0	0	0	0	0	0	0
ENST00000524339.5	0	0	0	0	0	0	0	0
ENST00000517353.5	0.104953	0.0620961	0	0.0355547	0.0562239	0	0.0936279	0
ENST00000519820.5	0	0	0	0	0	0.126396	0	0
ENST00000521885.5	0	0	0	0	0	3.33e-05	0	0
ENST00000520941.5	3.71e-116	0.0430783	0	0	0.851994	1.2119	1.16689	0.688126
ENST00000523012.1	0.288643	0.247648	0	0.0798086	0.125747	0.0715404	0.0723227	0.179475
ENST00000344517.4	0.555933	1.83203	0.958763	1.79406	3.65764	3.69093	3.51805	3.74638
ENST00000498158.1	0.349476	0.648857	0.492253	1.29011	2.42863	2.92752	2.55066	2.08364
ENST00000486755.1	0	0.213656	0	0.354123	0.766127	1.04123	1.18747	1.09412
ENST00000531778.1	0.00293253	0.00923201	0	0	0	0	0	0
ENST00000312527.8	0	0	0.0164268	0	0	0	0	0
ENST00000524765.1	0.0875078	0.105792	0.0382806	0.0366291	0.0931488	0.023715	0.0147682	0.129319
ENST00000531510.1	0	0	0	0	0	0	0	0
ENST00000392580.5	0	0	0	0	0.00402527	0.00677928	0	0
ENST00000355703.3	0.420945	0.562905	1.06033	0.54543	1.04818	0.844347	0.699187	0.888118
ENST00000531045.1	0	0	0	0.125364	0	0	0	0
ENST00000530174.1	0	0.0805837	0.161917	0.0272842	0.144763	0.180218	0.103885	0.0720157
ENST00000439247.2	1.15555	0.519385	1.26631	0.56182	1.54324	1.35394	1.03303	1.35602
ENST00000531280.1	0	0.046374	0	0	0.0608825	0	0	0.0663951
ENST00000221419.9	0.113073	0.102709	0.180712	0.0993041	0.209116	0.156141	0.128381	0.136648
ENST00000595443.5	0.0179438	0.0232151	0.0389288	0.0603645	0.0137333	0.0231837	0.00688327	0.0155589
ENST00000595804.5	1.67476	1.64659	1.47407	1.76232	2.94058	2.08802	2.45634	3.05211
ENST00000601449.5	0.356625	1.49932	0.108009	0	1.23244	1.57391	1.21475	1.65811
ENST00000388749.7	0.151751	0.509496	1.44946	0.74218	0.945116	0.652748	0.707028	0.511416
ENST00000595164.5	0	0.00715324	0	0	0	0	0.00941718	0
ENST00000597731.1	0.15763	0.0981286	0.0628784	0.17039	0.0713243	0.0554484	0.036034	0.0873247
ENST00000600873.5	1.03e-122	1.53e-197	0.337669	0.466139	0.0179153	2.1e-05	0	9.25e-06
ENST00000601664.1	0	0.0753573	0	0	0.0727708	0	0	0.0419228
ENST00000598985.5	0.602702	1.00132	1.94398	1.1297	1.38051	1.55514	1.25286	1.6136
ENST00000601047.5	1.7e-204	0.176683	0.13921	0.145063	0.0464231	0.072867	0.116331	0.0538277
ENST00000600233.5	0.515577	1.85e-19	2.71293	1.30463	2.29419	3.48458	3.9958	2.93146
ENST00000601813.1	0.297209	1.80655	0.992259	1.54878	0.450591	0	0	0
ENST00000600741.1	2.53851e-314	0	0.128903	0.0653088	0.643877	0.74511	1.04579	0.481757
ENST00000325006.7	0.465434	2.79e-33	0	1.0869	0.000180541	1.98e-08	5.26e-11	0.000678511
ENST00000446544.6	3.70067	6.70076	7.66879	6.85786	7.19672	7.69281	8.39374	8.32275
ENST00000461161.5	0	0.0752093	0	0	0.0388456	0	0	0.0838239
ENST00000460109.5	1.02495	0.748464	0.21273	0.993834	0.557408	0.222496	0.0847232	0.272519
ENST00000474594.5	0	0	0.255362	0.320934	0	0.0981651	0	0
ENST00000490911.5	0	0.0697253	0	0.0462591	0.0553872	0.0608585	0.101894	0.0916103
ENST00000466993.5	0	0	0	0	0	0	0	0
ENST00000466924.1	0.0188101	0.625214	0	0.433044	0	0.0597887	0	0
ENST00000472554.5	0	0.0792225	0.0557994	0	0.128737	0	0	0.0350018
ENST00000491079.1	0	0.0722814	0.10312	0.0407098	0	0.0565834	0.0596757	0.0333795
ENST00000492628.1	0.0478632	0.360147	0.320202	0.0629712	0.231721	0.167036	0.0926455	0.101807
ENST00000477028.1	0	0.574032	0.169492	0.316219	0.83841	0.698655	0.212167	0.32835
ENST00000601333.1	4.24561	0.863123	0.662077	0	7.83707	6.93585	6.77623	9.75844
ENST00000221418.8	1.07283	10.0983	15.7693	15.7278	8.87654	10.8626	10.9252	8.49087
ENST00000594391.5	6.85e-124	4.93e-25	0.983082	0.420421	0.0809218	0.0659267	0	0
ENST00000601778.5	0	0	0.0349584	0	0	0	0	0.079091
ENST00000598707.5	0	0	0	0	0	0	0	0
ENST00000594164.5	0	0	0	0.106438	0	0	0.0533151	0
ENST00000600178.5	0	0	0.0226715	0	0	0.0203855	0.0532441	0
ENST00000601060.5	0	0.0154528	0.00267827	0.0227047	0.0217587	0	0	0.0237686
ENST00000598316.5	0	0	0	0	0	0	0	0
ENST00000595470.1	0	0	0	0.0527344	0	0	0	0
ENST00000597089.5	1.12e-303	1.52e-159	0	0.458366	0.51624	0.022722	0	0.3208
ENST00000596118.1	0.663709	0.444168	0.296391	0	0	0	0.0950467	0
ENST00000601094.5	0	0	0.036891	0	0	0	0	0.0522269
ENST00000597805.1	0	0	0	0	0	0	0	0
ENST00000597205.1	0	0	0	0	0	0	0	0
ENST00000595567.1	0	0	0	0	0	0	0	0
ENST00000602115.1	0	0	0	0	0	0	0	0
ENST00000550831.7	1.31e-72	1.30622	2.68014	1.73108	1.84874	1.67882	3.21195	2.78086
ENST00000355445.7	0.646024	0.10809	0.124297	0.208902	0.3403	0.415395	0	0
ENST00000547878.6	0.796932	0.861197	1.34598	1.83041	1.89245	1.45446	0.99254	2.0008
ENST00000552374.6	0	0.96416	0.847641	0.161428	0	0.734275	0.0281918	0
ENST00000549537.6	0.757037	2.23e-101	0.125586	0.317837	0.340481	0.147967	0.337318	0
ENST00000552801.6	0.282129	0.0902153	0.280365	0.0514767	0.196004	0.179315	0.266713	0.314096
ENST00000548283.6	0.689081	0.581593	0.36156	0.515409	1.37746	0.399539	0.318981	1.43244
ENST00000550800.6	0	0.0813434	0.285189	0	0	0	0.164387	0
ENST00000550037.5	0.175061	0.363912	1.39123	1.22025	0.0905604	0.343295	0.426406	0.208482
ENST00000551297.6	0.0669945	0.226151	0.332083	0.277003	0.219995	0	0.173104	0
ENST00000550020.6	0.152597	0.253253	0.0867302	0.0894073	0	0.163109	0.138091	0.19634
ENST00000546537.6	0.459828	0.169918	0.334838	0.238343	0.125902	0.261766	0.193126	0
ENST00000549425.5	0.133981	0.434119	1.10799	1.04756	0.351958	0.430759	0.693355	0.652962
ENST00000552839.6	0.822372	0.322719	0.406026	0.566767	0.313451	0.371922	0	0.960907
ENST00000546962.5	0.190861	0.0501849	0.176075	0.467809	1.28285	0.747517	0.934086	0.595539
ENST00000550233.1	0.667561	0.260551	0.627573	0.602607	0.133486	0.267388	0.219977	0.190076
ENST00000552800.2	0	0.0480232	0	0.0588744	0	0	0	0
ENST00000437003.3	0.133164	0.209262	0.0610272	0.0841453	0.320515	0.0406096	0.0437546	0.286684
ENST00000294244.8	0.0561664	0.165927	0.271783	0.248109	0.27524	0.209263	0.22395	0.334356
ENST00000540893.1	0	0.0332345	0	0.0425092	0	0.0374825	0	0.0846801
ENST00000535820.1	0	0	0	0	0.0737223	0	0.089541	0.109698
ENST00000564347.1	0	0.0468796	0	0.036018	0.0915941	0.041905	0.0445873	0.00868688
ENST00000533871.6	4.05e-59	1.46e-15	0.0499822	0.0245481	0	0.0514555	0.0384771	0.0730282
ENST00000530957.2	0	0.0978389	0.156025	0	0	0	0	0
ENST00000527648.2	0.135681	0.118762	0.157145	0	0.00473788	0	0	0
ENST00000533160.1	0.0278599	0.115762	0.234211	0.191896	0.13993	0.0340462	0	0.100854
ENST00000526663.1	0	0.0235048	0.241222	0	0.221818	0.114772	0.05911	0
ENST00000321016.12	0.119482	0.0083293	0	0	0.0763496	2.07e-07	7.74e-06	0
ENST00000430155.6	4.49e-126	0.0654067	0	0	0.264975	0.20228	0.104674	0.326661
ENST00000393469.8	0.0925242	0.0391721	0.0158734	0.258753	0.0449209	0	0.0361455	0
ENST00000473262.5	4.57e-303	0	0	0	0.032207	0.0588673	0	0.0313168
ENST00000465475.5	0.292971	0.11626	0.217807	0.0435297	0.810256	0.280749	0.272113	0.665556
ENST00000469902.5	3.86e-261	0.0503304	0	0	0.096759	0	0	1.89e-06
ENST00000479352.5	2.63e-70	0	0	0.0824169	0	0	0	0
ENST00000483944.5	0	0	0	0	0	0	0	0
ENST00000461616.1	0	0.0465767	0	0	0.150738	0.108515	0.0815392	0.143035
ENST00000485954.5	0.0520658	0.0905733	0	0.0299644	0.112	0	0	0.116674
ENST00000479231.1	0	0.142577	0.0261848	0.0315155	0	0.0294752	0.0437361	0
ENST00000465777.5	0	0.0393017	0	0	0	0	0	0.0463979
ENST00000495105.5	0	0	0	0	0	0	0	0
ENST00000485849.1	0.123825	0.498758	0.200277	0.886862	0.0887278	0.0926881	0	0.0408633
ENST00000479826.1	0	0	0	0	0	0	0	0
ENST00000462437.1	0	0	0	0	0	0.0874929	0.00292584	0
ENST00000481760.2	0.924094	1.88028	0.542368	1.02181	1.16238	0.610993	0.429276	1.62934
ENST00000374791.7	0.394377	0.252476	0.426983	0.491029	0.213023	0.515837	0.719912	0.670906
ENST00000436745.5	0	3.97817e-310	0.103784	0	0.308515	0.0951689	0.120081	0.162987
ENST00000477098.1	0	0.238129	0.107028	0.123206	0.0986909	0.173188	0.17029	0
ENST00000550167.5	0	0	0	0	0	0	0	0
ENST00000416661.1	0.0986282	0.0464359	0	0	0.301023	0.0368856	0	0.33508
ENST00000463395.5	0	0.169342	0	0	0.303264	0	0.0830783	0.428553
ENST00000498764.5	0	0	0	0	0	0	0	0.281636
ENST00000470371.1	0	0	0.162409	0	0.54604	0.188613	0.12165	0.334133
ENST00000374786.5	1.33e-121	0	0	0	0.174559	0.0924033	0.0629705	0.254519
ENST00000479431.1	0.0371147	0.240487	0.0785431	0.0605866	0.251116	0	0	0.2346
ENST00000425719.6	0.0381928	1.04759	1.73647	2.25057	5.66678	3.86068	5.14738	6.78093
ENST00000374784.5	0.0223596	0.0173203	0	0	0.050229	0.0619398	0.0461981	0.0541919
ENST00000467255.5	0.0352785	0	0	0.155868	0.0705334	0	0	0
ENST00000496094.5	0	0.196056	0	0.22654	0	0	0	0
ENST00000474900.5	1.64978e-313	0.170778	0.929126	0	0.345837	0	0	0.420641
ENST00000482316.5	0	0	0	0	0.134011	0	0.0675856	0.153987
ENST00000490356.2	0	0	0	0.158923	0	0.116667	0	0
ENST00000457381.1	0	0.120766	0.216091	0.34151	1.15979	0.79278	1.05241	1.50267
ENST00000483174.1	0.691175	0.752681	0.59403	0.933905	6.95282	2.72599	2.9238	7.58094
ENST00000496198.1	0	0	0	0	0	0	0	0
ENST00000539799.5	1.52e-215	2.23e-51	0.000308303	0.364965	0.172562	1.23802	1.50544	0.904564
ENST00000427481.6	0.465993	0.311382	0	0.277941	3.55889	0.662896	0.664255	3.28673
ENST00000343776.9	5.61e-108	0.279422	0.121889	0.213542	0.554432	0.451884	0.913415	1.15127
ENST00000608949.5	0.0661479	0.0847426	0	0.107241	0.326889	0.134746	0.188624	0
ENST00000465266.1	0.165435	0	0.228839	0.152064	0.134088	0	0	0.538259
ENST00000440339.1	0.252181	0.992483	0.491195	0.58633	1.68059	1.54357	2.07648	2.31225
ENST00000397097.4	0.361818	0.282898	0.0716906	0.53152	0.947352	0.4502	0.00315646	0.437963
ENST00000430223.6	5.16141	10.2706	4.8088	5.22327	10.4605	11.3824	11.6836	11.5325
ENST00000341166.3	0.357698	0.118789	0.156485	0.391876	0.328318	0.121986	0	0.333247
ENST00000520545.5	0.330386	0.140439	0.248424	0.452164	0.501855	0.184577	0.184822	0.306883
ENST00000521820.1	0.695566	0.359993	0.263633	0.344064	0.406765	0.326226	0.176209	0.656598
ENST00000522188.5	0.290577	0.0978287	0.117698	0	0	0.0570825	0	0.253248
ENST00000520735.1	0.110975	0.0798694	0	0	0	0	0.132714	0.202027
ENST00000521949.1	4.65548	2.30995	1.86035	3.03268	0	0	0	0
ENST00000519324.1	0.508329	0.414562	0.551299	0.318747	0.811172	0.308533	0.53215	1.00534
ENST00000278742.5	0.723431	1.62854	2.40279	1.46208	2.45292	2.53168	2.29377	2.29752
ENST00000530532.5	1.56288	0.397169	1.58201	0.0757676	0.617174	0.289814	0.551904	1.15153
ENST00000524718.5	0.239892	0.153079	0.109357	0.128524	0	0.306808	0.123992	0.206879
ENST00000530376.1	4.03e-15	0.10165	0.062524	0	0.607734	0	0	0
ENST00000366923.7	1.78908	4.29892	4.43651	4.19682	7.43282	9.01836	8.83657	7.44276
ENST00000468487.1	7.64963	3.50067	5.30926	3.35501	13.5014	10.975	9.38895	13.9547
ENST00000485821.1	0	0.0404359	0	0	0.0777052	0.0780161	0	0
ENST00000609181.5	0	0.453185	7.66e-08	0	0	0.743689	3.03e-07	0
ENST00000464052.5	0	0	0	0	0	0	0.103986	0
ENST00000477030.2	0.0347805	0	0	0.0437171	0	0	0.632093	0
ENST00000595291.5	0	0.0206	0	0.0650099	0	0.0327891	0	0.0137135
ENST00000307751.8	0	0.00977805	0.00791544	0	0.0195504	0.00505094	0	0.00876363
ENST00000600070.1	0	0	0	0	0	0	0.0262048	0
ENST00000595342.1	0	0	0	0	0	0	0	0.0143589
ENST00000597153.5	0	0	0	0	0	0	0	0
ENST00000595278.5	0.0942776	0.0410908	0.0582853	0.0400152	0.186931	0.0523182	0.0409583	0.213729
ENST00000596628.5	0	0	0.0999485	0.0243551	0	0.0151277	0	0
ENST00000597803.1	0	0.00545673	0	0	0	0	0	0
ENST00000594209.1	0	0	0.0406943	0	0	0	0	0
ENST00000311481.10	17.7026	33.9668	75.9752	39.6368	62.205	68.4456	60.5316	57.5719
ENST00000527397.1	0	0	0	0	0.0754364	0	0	0
ENST00000389793.6	2.00037	5.73968	2.38131	4.6849	6.49845	5.28316	4.55461	5.65464
ENST00000473037.5	0.380653	0.548228	0.250486	0.492715	0.870442	0.540449	0.456963	0.876676
ENST00000462376.1	0	0.134571	0	0.230917	0.359003	0.042583	0.119121	0.0926669
ENST00000475277.1	0	0.515867	0.0993994	0.234273	0.179685	0.149657	0	0.470405
ENST00000461526.1	0.106119	0.384986	0.159427	0.879087	1.48934	0.674256	0.751896	1.35627
ENST00000487530.2	0.602437	0.626517	0.704772	0.915661	1.2888	0.594571	0.0802143	1.05041
ENST00000489585.5	0.227847	2.36704	0.771622	2.29064	4.57408	2.90602	2.62988	4.68472
ENST00000492844.1	0.890922	1.87003	0	3.48434	3.49671	1.30662	0.996292	3.18536
ENST00000465349.5	1.26227	0.302758	0.657682	0.110429	0.153604	0.223303	0.838591	0.552008
ENST00000468107.5	1.95578	3.39077	2.92469	6.67597	4.73334	2.59169	2.28514	3.83691
ENST00000468626.2	0.643415	1.46308	0.808835	1.97777	2.20425	1.17859	0.76459	2.20646
ENST00000389794.7	0.818325	0.0761537	0.780911	0	0.318027	1.72e-09	2.81e-06	0.40779
ENST00000529694.5	0.288868	0.342204	0.185607	0.171736	0.787185	0.351845	0.256148	0.749316
ENST00000338350.4	0	0.0278642	0	0	0	0	0	0.0473007
ENST00000533599.1	0	0	0	0	0	0.127784	0.0363429	0
ENST00000377365.3	0.0851444	0.0568317	0.0434736	0.0538697	0.241392	0.0553094	0.0252816	0.190741
ENST00000523970.1	0	0	0.0605697	0	0.0502745	0	0	0.101794
ENST00000430927.5	0	0	0	0	0	0.0963671	0.082854	0
ENST00000357628.7	0.313588	0.769762	0.303575	0.936736	1.23319	0.854551	0.667923	1.42519
ENST00000436534.5	0	0	0	0	0	0	0	0
ENST00000609106.5	0.0274042	0.257726	0	0.151516	0.172821	1.08e-08	0.185355	0.359573
ENST00000607932.5	0.133914	0.352361	0.101466	0.169172	0.849295	1.14279	0.827209	0.181549
ENST00000608057.5	0.111164	0.117967	0.310305	0.0966078	0.438972	0.238803	0.158118	0.796668
ENST00000608200.1	0	0.0887987	0	0.16233	0.454815	0.174682	0.0412558	0.199827
ENST00000466483.1	0	0.155953	0.0603691	0	0.138273	0	0.0545449	0
ENST00000610141.1	0.237363	0.327759	0	0.514426	1.02793	1.94188	1.57344	1.94437
ENST00000608126.1	0.060161	0.465285	0.108721	0.148154	0.664249	0.384027	0.310931	0.668229
ENST00000487564.1	0	0	0	0	0.539985	0	0	0
ENST00000429326.5	0	0.172626	0	0.300621	1.63293	1.77891	2.03661	1.12298
ENST00000446993.5	0.832153	1.74884	1.023	1.79847	3.60621	3.29839	2.83142	3.18362
ENST00000609702.5	0.192052	0	0	0	0.227903	4.38e-05	0.161192	1.42e-06
ENST00000608437.5	0	1.30231	0	0.95589	0.539019	0.318312	0	0
ENST00000608261.5	0.963944	2.44622	1.07012	1.36284	1.39116	2.62153	2.86078	1.95895
ENST00000461288.1	0	0.190547	0.0730312	0	4.39e-09	0.404909	0	0
ENST00000464453.1	0	0	0	0	0.0173127	0	0	0
ENST00000393329.5	1.67e-62	0.072002	0.359482	0	0.547766	0.334349	0.475067	0.355996
ENST00000550735.6	0.581551	0.521734	0.450306	0.652427	1.40466	0.586427	0.512019	1.41691
ENST00000547305.1	0	0	0.0743144	0	0.619585	0.181474	0.0643174	0.60688
ENST00000553053.5	9.24e-55	0	0	0.0500917	0.0658124	0.215563	0.0496673	0
ENST00000546394.1	0	0	0.354164	0	0	0	0	0
ENST00000551404.6	0.306884	0.896204	1.62023	1.36485	1.17469	1.76376	1.89725	1.33209
ENST00000549875.1	0.00328779	0.702238	0.428096	0.348136	0.997144	1.12874	0.476301	0.403325
ENST00000602983.1	1.85255	1.38555	0.821295	0.916394	2.92568	1.00447	0.882425	2.28218
ENST00000552111.5	0.216343	0.243164	0.201785	0.281494	0.29737	0.170713	0.215607	0.204932
ENST00000547067.1	0.345477	0.326716	0.203056	0.232669	0.565281	0.176671	0.163247	0.778411
ENST00000547915.1	0.171687	0.387283	0.14783	0.189016	0.826004	0.56182	0.396409	0.622175
ENST00000510151.5	0	0	0	0	0	0	0	0
ENST00000514721.5	0	0.0232139	0.100743	0.0291783	0	0	0	6.47e-07
ENST00000511680.5	0	0.0336453	0	0	0	0	0	0
ENST00000512862.5	1.44e-144	1.1e-105	0	0.0188049	0.107327	0	0	0.155374
ENST00000513073.5	0	0	0	0.329555	0	0	0	0
ENST00000515817.5	0.00522777	0	0	0.023138	0	0	0	0
ENST00000507409.6	0	0.419515	0	0.438879	0	0	0.064316	0.0385993
ENST00000508296.5	0.0890705	0.217413	0.251303	0.0440399	0.337322	0.195941	0.240562	0.373606
ENST00000393522.8	0.076854	0.0438756	0	0.0488955	0.120874	0	0.0271768	0.167626
ENST00000503724.6	0	0	0	0	0	0	0	0
ENST00000513938.5	0	0	0	0	0	0.0582361	0	0
ENST00000514235.5	0	1.51e-21	0	0	0	0	0	0
ENST00000503533.1	0	2.39e-11	0	0	0	0	0	0
ENST00000502475.1	0.212253	0.814147	0.237346	0.171972	0.09604	0.268205	0.373264	0.177604
ENST00000507672.5	0.510649	0.277841	0.0629059	0.137029	0.346398	0	0.127355	0
ENST00000513787.5	0	0	0	0	0	0.0225332	0	0.0258345
ENST00000509747.5	0	0.232747	0	0	0	0	1.50333	0
ENST00000508356.5	0.22721	0.250327	0.0713012	0.131435	0.375754	0.137504	0.216327	0.492675
ENST00000512543.1	0	0.0335322	0	0	0	0	0	0
ENST00000253490.5	0.00704537	0	0	0	0	0	0	4.48e-09
ENST00000611539.4	0	0	0	0	0	0	0	0
ENST00000455783.2	0.00936415	0	0.00889195	0.00920687	0	0.00612992	0.00651449	0.00792895
ENST00000259006.7	0.101021	0.279139	0.148005	0.107258	0.792329	0.370231	0.264314	0.674365
ENST00000578067.5	0	0	0	0	0.0809642	0.0559106	0.0538481	0.0327226
ENST00000578402.5	1.12e-46	0.334605	0.26126	0.226014	0	0.498462	0.250043	0.47336
ENST00000583211.5	0.0999958	4.56e-163	0.433653	0.727271	1.90473	0.594518	0.737102	1.1851
ENST00000580222.5	0	0	0	0	0	0	0	0
ENST00000579329.1	0	0.0143461	0	0	0.102196	0.0994584	0	0.03887
ENST00000578061.5	0	0	0	0	0	0.0754464	0	0
ENST00000578993.5	0	0	0	0	0	0	0	0
ENST00000579814.1	0	0	0	0	0	0	0	0
ENST00000582055.1	0	0	0	0	0	0	0	0
ENST00000578297.1	0	0.0659493	0	0	0.0393357	0.0319732	0	0
ENST00000584645.1	0.0649955	0	0	0.120473	0.0558054	0.0580519	0	0
ENST00000295830.12	0.134357	0.372514	1.29535	0.794203	0.742223	1.343	1.16596	0.763202
ENST00000478578.1	0.692436	0.356473	0.215256	0.801995	1.73593	0.497338	0.987332	2.30993
ENST00000475836.5	2.24288	2.1759	1.65457	3.91694	0.642174	1.04928	2.61188	1.12153
ENST00000466674.5	1.71e-28	1.54e-129	0.307926	0.660024	1.1371	1.43842	2.24707	4.16899
ENST00000494771.5	0.0954502	0.576438	0.246109	0.886234	0.323179	0.297198	0.276162	0.368919
ENST00000463836.1	4.1303	4.29372	6.63865	6.86245	9.33212	9.52688	8.3096	8.84244
ENST00000394061.7	0	0	0	0	0.0362834	0	0.0639434	0.0468281
ENST00000438383.5	0	0	0	0	0	0	0	0
ENST00000445208.5	2.17e-46	0.0352987	0.0258314	0	0	0	0	0.0795864
ENST00000429084.5	0	0.296343	0	0	0.113759	0	0	0
ENST00000359593.8	0	0	0.114513	0.582533	9.36e-09	0.218784	0.457268	0
ENST00000439416.5	0	0	0	0	0	0	0	0
ENST00000478501.5	0	0	0	0.0461173	0.629936	0.177747	0.149438	0.542256
ENST00000446007.5	0	0.0325111	0.0540242	0.0320101	0.0323819	0	0	0
ENST00000421755.5	0	8.61e-181	0	0	0	0	0	0.0137572
ENST00000463195.5	0	0	0	0	0	0	0	0
ENST00000416938.5	0.207348	0.157802	0.0523431	0.0817893	0.19791	0.11065	0.0742591	0.184945
ENST00000422582.5	2.86e-273	0.18229	0.40461	0.104773	0.329094	0.472766	0.288076	0.423618
ENST00000495154.1	0.877813	0.254701	0	0.310611	0.405381	0.0635715	0.0782684	0.576014
ENST00000479916.1	0	7.34e-206	0.0219436	0.170897	0.0409007	0.299265	0.487464	0.128502
ENST00000450807.5	0.0424464	0.063667	0.103803	0.0880957	0.160148	0.390496	0.240062	0.157647
ENST00000445295.1	0	4.1e-16	0.43542	0.181561	0.597275	0.658463	1.08639	1.31118
ENST00000489387.1	0	0	0	0	0	0.0917126	0.0721117	0.0811641
ENST00000537766.1	0	0	0	0	0	0	0	0
ENST00000278836.9	1.36e-144	1.49e-144	0	0	0	0	0	0
ENST00000265460.9	0.0267088	0.0303723	0.0271228	0.0210182	0.0327126	0.0219099	0.0119214	0.0353996
ENST00000389602.4	0	5.68e-67	0	0	0	0	0.0341019	0
ENST00000536352.5	0	0	0.0448748	0	0	0.0163641	0.0317605	0
ENST00000537318.5	0	0	0	0	0	0	0	0.0315325
ENST00000546247.1	0	0	0	0	0	0	0	0
ENST00000539361.1	0.0501955	0.0466528	0.0305294	0.047259	0.0795327	0.0724867	0.0854332	0.0939024
ENST00000290295.7	0.0694291	0.424455	0.045664	0.0366932	0.0630165	0.0431177	0.0186642	0.0554016
ENST00000481633.1	1.5631	0.320071	5.19275	0.843838	1.18475	0	0	2.49663
ENST00000402746.5	0	0.0125216	0.148853	0	0	0	0	0
ENST00000399654.6	0	0	0.133496	0	0.156416	0.230652	0.217709	0.206716
ENST00000406869.5	0.0480538	0.17461	0.0468605	0.188672	0	0	0	0
ENST00000468372.5	0	0	0	0	0.456638	2.36828	1.34825	4.79e-08
ENST00000496548.1	0	0	0.20856	0.108237	0	0	0	0
ENST00000477172.1	0	2.46642	1.05815	1.66718	2.01003	0.787514	1.68274	1.38165
ENST00000450235.5	0.29069	0.768356	1.96038	0.872043	0.55527	0.79463	0.949712	0.463582
ENST00000437877.1	0	0.183629	0	0.318353	0.0388961	0.231326	0.165579	0.103638
ENST00000438959.5	0	0	0	0	0	0	0	0
ENST00000444373.6	0	0	0	0	0	0	0	0
ENST00000421113.5	0	0	0	0	0	0	0	0
ENST00000483165.5	0	0	0	0	0	0	0	0
ENST00000491858.5	0	0.150334	0.0518494	0.168396	0.0529651	0	0.0553202	0.0595704
ENST00000464742.5	0	0	0	0	0.0678242	0	0	0
ENST00000459731.1	0	0	0	0	0.0817805	0	0	0
ENST00000486340.5	0	0	0	0	0	0	0	0
ENST00000469871.1	0	0	0	0	0	0	0	0
ENST00000445959.5	0	0	0	0	0	0	0	0
ENST00000429625.5	0	0	0.0334867	0	0	0	0	0.00155943
ENST00000455998.5	1.07e-06	0	0	0	0	0	0	0.141339
ENST00000429779.1	0	9.38725e-317	0	0	0.147094	0	0.111807	0.08362
ENST00000265854.11	7.11e-295	0.0276408	0.0340021	0	0	0	0	3.08e-07
ENST00000521002.5	0.0171721	0.025747	0.0296222	0.0626831	0.0321192	0.031401	0.0202758	0.0257358
ENST00000523008.5	0.196979	0.318221	0.0507133	0.0997069	0.0827884	0.0334424	0	0.101178
ENST00000521701.5	0.0649079	0	0.0286194	0	0	0.0910108	0.00376757	0.0191132
ENST00000262103.7	0.0998144	0.861834	0.542182	0.807706	0.643081	0.474282	0.451577	0.66632
ENST00000522254.5	0	0.260785	0.149892	0.170055	0.0812609	0.0853076	0	0
ENST00000523092.5	0	0	0	0	0	0	0	0
ENST00000519425.1	0	0.114234	0.0681565	0.180448	0.0482745	0	0	0
ENST00000521721.1	0.124605	1.06593	0.331781	1.13417	0.351083	0.0998461	0.334006	0.430019
ENST00000433756.1	0.0458473	0.142263	0.0565848	0.255978	0.128224	0.0696717	0.0379371	0.10442
ENST00000584205.5	0.0337988	0.025199	0.0912906	0.0186698	0.0633906	0.125692	0.183602	0.166451
ENST00000462733.5	0.27366	0.27267	0.425198	0.49968	0.94235	0.681493	0.422583	0.766574
ENST00000585101.5	1.46e-41	0	0	0	0	0	0	0
ENST00000474627.7	0.235055	0.432006	0.987392	0.446903	0.733589	0.863083	1.06753	0.629764
ENST00000467560.5	0.163786	0.379102	1.40177	0.510361	1.02346	0.885767	0.578914	0.918833
ENST00000496852.5	0	0.143784	0.0662415	0.0864576	0.0975586	0.0175086	0.0870533	0.13963
ENST00000581698.1	0.0725972	0.130896	0	0.189679	0	0	0	0.0202988
ENST00000469327.5	0	0.0495763	0	0	0	0	0	0.112588
ENST00000465337.2	0.632391	0.264202	0.248942	0	0.610219	0.14582	0.148497	0.78014
ENST00000488753.1	0.166602	0.430633	0.227025	0.352822	0.336927	0.238346	0	0.0758493
ENST00000444058.1	0	8.6e-308	0	0	0	0	0	0.11357
ENST00000577586.5	0	0.0622807	0.0718266	0.182082	0	0	0	0
ENST00000497871.1	0.139183	0.0452367	0	0.1962	0	0	0	0.226379
ENST00000522269.5	0	0.0319149	0	0.038978	0.0988955	0.0557506	0	0.14736
ENST00000518888.1	0	0.00271124	0	0	0	0	0	0
ENST00000274545.9	0	0.0388669	0	0	0	0	0	0
ENST00000523217.5	0	3.00886e-314	0	0	0	0	0	0
ENST00000524220.1	0	0	0	0.0466405	0.0320072	0	0	0
ENST00000520000.5	0	0.110241	0	0	0	0	0	0
ENST00000517823.5	0	1.72e-229	0	0	0	0	0	0
ENST00000523691.1	0	0.00547779	0	0	0	0	0	0
ENST00000521520.1	0	0.0562879	0	0	0	0	0	0
ENST00000610322.4	0.293037	0.51042	0.796804	0.51734	1.17452	1.10139	0.982424	1.16552
ENST00000618102.4	0	0	0	0	0	0.0270337	0	0
ENST00000616051.1	0	0.0273112	0	0.0346532	0.0228026	0.0103065	0.0111412	0.0128274
ENST00000615250.1	0	0.0910002	0.095971	0.0386473	0.246355	0.0623154	0.0338628	0.20459
ENST00000618035.4	0.0295979	0	0	0.0321982	0.0133814	0.0111541	0.0121008	0
ENST00000614461.4	0.033256	0.0872258	0.130173	0.111803	0.100927	0.0824085	0.0873396	0.105573
ENST00000620307.4	0.222726	0.454918	0.244111	0.321191	0.742523	0.404231	0.362946	0.650797
ENST00000598087.3	0	0.0644783	0	0.0533049	0.277722	0.215309	0.0329232	0.155743
ENST00000550948.1	0.249726	1.45502	0.932537	1.13418	6.99132	3.88943	3.52095	6.40395
ENST00000228463.6	0	0.137299	0	0	0	0.163852	0.216946	0
ENST00000388962.4	0.14669	1.07e-156	0.518587	0.358462	0	0.295424	0	0
ENST00000428388.6	0	2.27e-133	0	0	0	0	0	0
ENST00000585246.5	0	0	0	0	0	0	0	0
ENST00000422437.5	0	0	0	0	0.238688	0.129047	0.0872386	1.83e-10
ENST00000453656.6	0	0	0	0	0	0	0	0
ENST00000583227.5	0	0	0	0	0	0	0	0
ENST00000479001.2	0	0	0	0	0	0	0	0
ENST00000421600.2	0	0	0	0	0	0	0	0
ENST00000357396.7	0	0	0	0	0	0.0246925	0.019663	0
ENST00000595255.1	0	0.0114038	0	0	0	0	0	0
ENST00000599305.1	0	0.0476967	0	0	0	0	0	0
ENST00000415495.5	0	0.0395176	0.0109195	0	0.0328669	0.0432432	0.0258116	0.0491738
ENST00000344550.4	0	0	0	0	0	0	0	0
ENST00000596544.1	0.0536893	0	0	0	0.0185007	0	1.06e-05	0.0566597
ENST00000599662.1	0	0.0188722	0.0232246	0	0.021053	0	0	0
ENST00000630848.2	0	0	0	0.0203087	0	0	0	0
ENST00000534781.1	1.20137	0.687805	1.72246	0.691088	1.38475	1.2781	1.46325	1.91415
ENST00000531975.5	3.39787	3.53066	14.4838	4.02181	15.7081	12.5266	30.1462	28.0261
ENST00000529163.5	148.266	124.054	355.334	189.168	182.773	159.326	201.316	254.376
ENST00000526668.5	10.1431	50.3616	88.6823	77.1387	45.0611	55.6422	55.0175	54.8628
ENST00000528296.5	25.9942	11.0881	21.984	0	20.648	15.5365	22.5971	27.7391
ENST00000394920.6	0.161034	1.64145	4.53424	3.27914	16.0103	11.8872	13.8006	9.09347
ENST00000527914.5	1.03351	2.68626	16.1312	6.35119	5.25561	4.39817	7.06189	5.6915
ENST00000262584.7	0.567492	13.6315	20.5579	17.7275	6.31425	10.5032	12.2178	12.278
ENST00000528957.5	10.2889	0.136101	69.462	64.7124	0	0	0	0.398905
ENST00000529920.5	0.127591	0.528331	0.321351	0.521825	0.499701	0.660032	0	0.201752
ENST00000533397.5	0.249775	0.537857	0	0	24.5367	25.5743	29.3747	37.4349
ENST00000532702.1	0	21.5699	0.169746	4.84961	0.370523	0	0	0
ENST00000525232.5	0.0953499	3.28e-60	0	0.0380103	0.0359955	0.064124	0.0331043	0
ENST00000531767.1	0.0462687	0.0428241	0.107002	0	0.0699933	0	0	0
ENST00000488594.5	2.6e-09	2.75127	0.779951	5.58935	5.83709	7.20625	6.6618	4.94807
ENST00000471812.5	0.273149	4.3672	2.87675	7.61179	2.61733	5.29887	6.60936	5.24409
ENST00000282841.9	0.610815	2.62621	1.71308	3.76977	4.63054	2.98172	2.96427	5.31347
ENST00000391855.2	0.388967	2.05394	3.20877	1.744	4.41489	6.0982	4.15328	2.55469
ENST00000482013.1	0.450554	0.759448	0.767923	0.671137	0.504334	0.401	0.449712	0.371184
ENST00000489692.1	0.125782	0.28316	0.376615	0.489408	0.422373	0.573985	0.111485	0.267103
ENST00000497327.1	0.213885	0.769303	1.56639	1.26537	2.56415	2.51638	2.78773	2.06211
ENST00000358966.6	0.699797	0.213264	0	0	0	0	0	0
ENST00000536784.5	0.242175	0.0202021	0.0273456	0	0.560836	0.498278	0	0
ENST00000541505.5	0	0.0436567	0.0773641	0	0.442937	0.233239	0	0
ENST00000227880.7	1.13e-102	0.0312469	0	0.0433614	4.23e-06	0.194711	0.207472	0.173676
ENST00000544101.1	2.89e-133	0.0351845	0.0152152	0.273242	1.78071	0.892362	0.901137	1.55464
ENST00000543406.1	0.0213885	0.0319076	0.0957056	0.0331209	0.0888686	0.0250864	0.0301723	0.0809
ENST00000537307.1	0	0.0401729	0.617478	0.0653665	0.911093	0.44922	0.388841	0.790801
ENST00000536491.1	0.0550772	3.45e-165	0.00509712	0	0.517976	0.123675	0.128046	0.527278
ENST00000540272.1	0.0173959	3.68e-158	0	0	0	0.0556633	0	0
ENST00000538739.1	0.064544	0	0	0.0212277	0	0.0894269	0.217204	0.108538
ENST00000317450.3	0.0360727	0	0	0	0	0.0424435	0	0.0738483
ENST00000256412.8	0	0.113875	0.0342851	0	2.14734	1.2648	1.44418	1.46968
ENST00000522298.1	0.0116929	4.34e-307	0.00797083	0.128959	0.281371	0.329328	0.234313	0.608909
ENST00000520193.1	0	0.0958573	0	0	3.07743	2.75528	2.32534	3.25949
ENST00000519953.1	0	0	0	0	0	0	0	0
ENST00000203664.9	1.20035	2.46452	1.15105	2.51034	2.80856	4.72104	4.69702	2.84861
ENST00000553723.1	0	0.0832509	0	0.0651013	0.061226	0.0158358	0.0511818	0.0192236
ENST00000448775.3	0.495272	2.32246	1.13565	3.78828	3.81863	2.12335	1.83017	3.56185
ENST00000530371.5	0.0815331	0.964075	0.20697	0.514651	0.715694	1.16578	1.09337	0.675991
ENST00000527977.5	0.0778906	4.25e-298	0.210438	0.665541	0.162372	0.0788774	0.159371	0.548037
ENST00000529128.1	0	0	0	0.142939	0	0	0	0
ENST00000614167.1	0.0504403	0.115519	0.38675	0.215965	0.0999091	0.130539	0.277786	0.319532
ENST00000621287.1	0.00759139	0.104384	0.0383233	0.248139	0.177521	0.277425	0.268209	0.114778
ENST00000466226.1	0	0.0891167	0.106283	0.119706	0.10772	0.00242694	0	0.13646
ENST00000370321.7	285.81	808.654	1044.75	1238.79	1119.1	1209.89	1354.33	1357.35
ENST00000470843.5	0.389288	0.631736	1.92316	2.8571	1.4269	0.822834	0.624969	1.75805
ENST00000315741.5	0	94.3206	0.294246	0.926352	165.772	234.397	240	186.091
ENST00000461952.1	0.307196	1.6805	1.64343	1.98103	6.05714	6.52882	5.93628	6.80532
ENST00000497519.1	0.218334	0.307458	0	0.443817	0.467046	0.263212	0.295624	0.334767
ENST00000617050.1	0.0440985	0.111572	0.178246	0.155528	0.403318	0.192741	0.146402	0.441785
ENST00000518325.1	0.207766	0.018578	0	0.017209	0.0210614	0.0577843	0.116014	0.000619248
ENST00000324306.10	1.42e-83	2.38751	1.52008	1.98468	0.620059	3.77582	2.77475	5.67e-05
ENST00000482979.5	1.79491	1.38089	0.828847	1.53965	4.14731	0.880391	0.880721	4.33682
ENST00000426572.5	0.808111	3.15279	3.27494	3.7159	5.11602	4.76535	3.66027	4.01794
ENST00000432317.1	0	0.146545	1.31043	0.778832	0.467522	0	0	0
ENST00000620510.1	1.56669	0.495658	0.687311	0.693887	2.45806	0.00902082	0.188967	0.056192
ENST00000535170.5	0.836768	0.439747	0	0	2.22651	1.85e-09	0.0724185	4.56861
ENST00000227348.8	0	0.23544	0.0929063	0.183002	0.84819	0.322679	0.284003	0.904664
ENST00000533709.1	0.270364	8.72e-127	0.0473489	0	0.224717	0	0.0426899	0
ENST00000533416.1	0	0.0528122	0	0.00843196	0	0.0412406	0.059994	0.260552
ENST00000358120.2	0	0.0461499	0	0	0.0257549	0.037712	0.0399741	0.0287267
ENST00000583195.2	0.253386	0.348337	0.143741	0.210378	0.703113	0.19653	0.10868	0.614894
ENST00000398599.8	0	7.59e-121	0.0430686	0.107064	0.164468	0.112964	0.0620914	0.0791762
ENST00000221992.10	0.417592	0.74794	1.16374	1.12198	1.44444	0.795967	0.458986	0.971662
ENST00000460121.1	0	0	0	0	0	0	0	0
ENST00000596606.1	0	0	0.0199957	0	0	0.0139954	0.0136457	0.0232097
ENST00000405816.5	0.494586	0	0	1.22449	0	0	0	0
ENST00000595403.1	0	0	0	0	0	0	0	0
ENST00000595113.1	0	0	0	0	0	0	0	0.290311
ENST00000617332.4	0	0.482197	8.24e-09	0	0	0	0	0
ENST00000615021.4	0	9.76293e-313	0.684251	0	0.140557	0.155023	4.35e-09	0.18633
ENST00000616453.1	0	0	0	0	0	0	0	0
ENST00000378115.2	0.712394	2.989	1.94906	1.87609	4.89056	3.47261	1.96145	3.31394
ENST00000231423.7	2.59e-99	6.26e-263	0.0410962	0.14021	0.33818	4.97e-07	0	0.104519
ENST00000513753.5	0.0710596	0.0588404	0.11062	0	0	0	0	0
ENST00000397391.7	0	0.0401018	0	0	0	0	0	0
ENST00000348262.7	0.24266	0	0	0	0	0.0985154	0	2.55e-09
ENST00000618625.4	0	8.85e-39	0	0	0	0	0	0
ENST00000618457.4	0.125824	0.498594	0.0347861	0.334562	0.873746	0.820388	0.489352	0.836666
ENST00000508107.5	3.21e-47	0.123498	0.198119	4.67e-06	0.0680077	0.201562	0.443055	0.475177
ENST00000511486.5	1.42e-52	0	0.243133	0.19285	0	0	0	0
ENST00000310101.9	0.069711	0	0.0765371	0	0	0	0	0
ENST00000509934.1	0	0	0	0	0	0	0.15164	0
ENST00000514206.5	0.115944	0.0776124	0	0	0	0	0	0
ENST00000509839.5	0.106512	0.155457	0.99664	0.364374	0.532618	0.178378	0.191232	0.277512
ENST00000503330.5	0.0960566	0.0662051	0	0	0	0	0	0.0881914
ENST00000504500.5	0	0	0.0474393	0.18655	0.228009	0.128267	0.0868882	0.0625715
ENST00000515839.1	0.149056	0.149635	0.175759	0	0.0544429	0	0.0827274	0.0588594
ENST00000514088.5	1.29e-223	0	0	0	0	9.49e-10	0	0
ENST00000542609.5	1.2e-243	0	0	0	0	0.11237	0.0755418	0
ENST00000509140.5	3.38e-231	0.0495581	0	0	0	0	0	0
ENST00000620785.4	1.46066	0.659101	0.828391	1.04677	1.95761	1.54498	1.04716	0.95792
ENST00000619676.4	6.48e-202	0	0	0	0	0	0	0
ENST00000621189.4	2.56e-90	0.0359507	0	0	0	0	0.0900815	0
ENST00000617875.4	0.0202298	0.0232509	0.0933521	0.0318683	0.0776466	0.0997163	0	0.0487485
ENST00000301323.7	0.310749	0.31288	0.0427941	0.146734	0.149397	0.321358	0.294954	0.311685
ENST00000531875.2	0	0.0394839	0	0	0.0062881	0	0	0.0735239
ENST00000529424.2	6.53e-269	0.142334	0.292085	0.347416	0.329318	0	0.14454	0.173187
ENST00000534626.6	0.0635999	6.82e-203	0.0189821	0.0175671	0.0375503	0.0269274	0.067556	0.0631131
ENST00000532846.2	0	0	0.102659	0	0	0.0360917	0	0
ENST00000524998.1	0.0460647	0.0437396	0.0209393	0.00840054	0.182318	0.0901567	0.0401026	0.0509275
ENST00000534538.1	0	0	0	0.0774752	0	0	0.0532087	0.0775818
ENST00000534270.1	0.22429	0.037074	0	0	0	0	0	0
ENST00000317811.5	0.584708	0.819443	1.5332	1.33482	1.71437	1.07299	0.961736	1.70359
ENST00000532914.1	0.741107	0.78763	1.56215	0.661243	2.18052	1.58628	1.54798	2.15715
ENST00000372617.4	0.0114868	0.0396575	0	0.22718	0.0450424	0.237427	0.184206	0.051691
ENST00000436213.5	0.0237911	4.7e-305	0.0113711	0	0.0153784	0	0	0
ENST00000480725.1	0	1.44e-307	0.00980963	0.0448742	0.134802	0.120586	0.0917911	0.113424
ENST00000469567.1	0	0	0	1.90632	0	0	0	0
ENST00000319560.6	0.0309217	0.168278	0.0537868	0.120279	0.0221185	0.107786	0.0813307	0.0487471
ENST00000289371.10	0.274833	0.39678	0.630343	0.731114	1.40271	0.862778	0.839248	1.37414
ENST00000470868.1	1.15294	3.81335	2.37936	3.40938	7.0888	7.98497	6.21708	6.69085
ENST00000494190.1	0	0.590046	0.401088	0.389531	0.880083	0.197504	0.355934	0.954826
ENST00000470023.1	0.86653	0.919828	0.438242	0.545862	1.60056	0.822148	0.80385	1.73345
ENST00000617677.1	0.368001	2.27141	0.60416	0.646522	2.72352	2.98283	2.23279	1.78264
ENST00000393473.6	0.369665	0.678191	1.35331	1.65735	0.633564	0.812813	0.617105	1.45315
ENST00000449211.1	0	0	0	7.14e-07	0	0	0	0
ENST00000434566.5	0.341919	0.108061	0.209735	1.21477	0.671387	1.30686	1.25637	1.41242
ENST00000480170.1	1.91169	1.44241	0.791641	0.965311	3.86701	0.587696	0.511916	3.49469
ENST00000415142.1	0	0.123679	0	0.162807	0.260203	0.153687	0.1515	0.245825
ENST00000436234.1	0	0	0.169355	0.181101	0.271547	0	0.110331	0.178987
ENST00000393471.2	0.685931	1.34638	0.0962797	1.69907	3.96219	2.63758	2.67037	2.41898
ENST00000526037.5	0	0	0.000198287	0	0	0	0	0
ENST00000531642.5	0.117869	0	0	0	0.0149489	0	0	0
ENST00000389817.7	0	0	0	0	0.00285311	0	0	0.00219179
ENST00000526168.5	0	0	0.0396797	0.0413457	0	0	0	0
ENST00000525022.1	0	0	0	0	0	0	0	0
ENST00000532220.1	0	0	0	0	0	0	0	0
ENST00000528374.1	0	0	0	0	0	0	0	0
ENST00000527905.5	0	0.00439405	0	0	3.29e-05	0	0	0
ENST00000531891.1	0	0	0	0	0	0	0	0
ENST00000531137.1	0	0	0	0.0362959	0	0	0	0
ENST00000524561.1	0	0.0384972	0	0.0280093	0.00534582	0.0214898	0	0
ENST00000526921.5	0	0.0454476	0	0	0.0420115	0	0	0
ENST00000529967.5	0	2.7e-124	0	0	0	0	0	0
ENST00000530147.5	0	0.0017444	0.0430411	0	0	0	0	0.0421409
ENST00000531911.1	0	0	0	0	0	0	0	0
ENST00000532728.5	0	0.008494	0.0127019	0	0	0	0	0
ENST00000528202.5	0	2.23e-134	0.028626	0	0	0	0	0
ENST00000635881.1	0	0	0	0	0	0.00623887	0	0
ENST00000526002.1	0	0.0226558	0	0	0.0296593	0	0	0.0349719
ENST00000302539.8	0	0	0	0	0.00157836	0	0	0.00135786
ENST00000612903.1	0	0	0	0	0	0	0	0
ENST00000464307.5	0.0368067	0.00971209	0	0.00212184	0	0	0	0
ENST00000301894.6	0	0	0	0.0240402	0	0.0128373	0	0
ENST00000377551.5	0	0.0185056	0	0	0.0055347	0.00252252	0.0113354	0.0149143
ENST00000377559.7	0	0.0119182	0	0	0.0167894	0	4.93e-06	0.0064068
ENST00000409571.5	0	5.67e-08	0	0	0.00943192	0.00277118	0.0171831	0.0202792
ENST00000475737.1	0	1.5e-203	0.00668234	0	0.00592871	0	0	0
ENST00000423049.1	0.0638376	0	0	0	0.0299145	0	0.0270117	0.0542081
ENST00000467055.5	0	0	0.0337837	0	0.0112116	0	0.00808096	0
ENST00000487484.1	0	0	0	0	0	0	0	0
ENST00000486057.1	0	0	0.0536617	0	0.130072	0.262505	0.0789302	0.180603
ENST00000496291.1	0	0	0	0.0358744	0	0	0.00196064	0
ENST00000442300.5	0	0	0	0	0	0	0	0
ENST00000417749.5	0	0	0	0	0	0	0	0
ENST00000437746.1	0	0	0	0	0	0	0	0
ENST00000466324.1	0	0.00448365	0.00544876	0.00572377	0	0	0	0
ENST00000265459.10	0	9.24e-162	0.0326364	0	0	0.00358015	0	0
ENST00000368059.7	0.260922	0.47189	0.171516	0.218073	1.36804	0.539779	0.462083	1.15124
ENST00000368057.7	0.0473226	4.08e-43	0.0577338	0.152174	0	0	0	0.172228
ENST00000368055.1	0.142205	0.113125	0	0	1.23813	0.717504	0.450974	0.83272
ENST00000383503.4	0	2.41e-161	0.0114664	0.0268741	0	2.97e-07	0	0
ENST00000452453.2	0	0.0238228	0	0	0.0393079	0.0135438	0.0111013	0.0196279
ENST00000482649.1	0	6.07e-300	0	0	0	0	0	0
ENST00000473489.1	0	0.0110546	0	0	0	0	0.00777228	0
ENST00000284548.15	0.00301197	4.22e-113	0.00193454	0	0	0	0	0
ENST00000366707.9	0.0177146	1.97e-56	0.0167945	0.0162899	0.0213401	0.0186878	0.0151043	0
ENST00000636875.1	0.00502075	8.89e-64	0	0.00157716	0	0	0	0
ENST00000493977.1	0.0339261	0	0	0	0	0.00374877	0	0
ENST00000366706.6	0.00185537	0.00720471	0	0	0	0	0.000298167	0
ENST00000366704.1	0.0501788	0.130383	0.0207446	0.121949	0.147948	0.0543794	0.047339	0.189501
ENST00000483539.2	0	0.00501583	0	0.017004	0.00932647	0.00022408	0	0.00761695
ENST00000494839.1	0	0.136504	0	0.0954638	0.105645	0	0	0.0748799
ENST00000602685.1	0.226	0.0837569	0.0328035	0.125392	0.190027	0.090011	0.073115	0.192898
ENST00000602832.1	0	0	0	0	0.0506369	0	0	0
ENST00000636476.1	0.000662437	0.00452691	0.0340593	0.00568949	0.0090027	0	0	0.0237871
ENST00000474237.1	0.0662443	0.00755046	0.0163909	0.00958639	0.0167062	0.0138847	0.0296925	0.0375424
ENST00000422127.5	1.88e-28	0.00328073	0	0	0	0	0	0
ENST00000570156.6	2.5e-25	0.0201024	0	0	4.23e-06	2.84e-09	8.05e-12	0.0194067
ENST00000314191.6	2.32133	4.88749	5.16077	4.39622	9.76041	8.77152	7.23284	8.31721
ENST00000338368.7	0.0424928	0.014465	0.0350111	0.028335	0.0511008	0.0320227	0.0536009	0.105664
ENST00000536429.1	3.31e-98	0	0.149166	0	0	0	0.074959	0.382669
ENST00000536483.1	0.116447	0.0809494	0	0.286967	0.676989	1.682	1.92292	0.996541
ENST00000521331.5	0.0284718	0	0.284559	0	0.139376	0	0.0372773	0.102964
ENST00000536710.1	0	0	0.0770112	0.151441	0.0649692	0	0.0782825	0.0708335
ENST00000432581.2	0.449168	0.27323	0.528718	0.294319	1.21951	0.369619	0.69588	1.16958
ENST00000546304.1	0.126335	0.0609707	0	0	0.0768569	0.0643502	0	0.328482
ENST00000541488.1	6.73702	7.46989	8.18069	4.36605	14.1191	11.0122	9.6512	12.9519
ENST00000535375.1	0	0.169818	0.0690944	0	0.195853	0	0.160246	0.257608
ENST00000540819.1	0	0.0607908	0.102459	0	0	0	0	0
ENST00000281030.2	0.122242	57.243	37.7623	125.602	14.7326	17.0962	27.9228	27.9006
ENST00000353172.5	0.851497	1.06632	0.793835	1.78444	1.1345	1.03316	0.679404	0.703118
ENST00000533144.1	0	0	0.0376582	0	0	0	0	0
ENST00000234739.7	0.3835	0.557803	0.947777	0.572258	0.877846	0.617155	0.53419	0.766769
ENST00000497938.1	0.0506091	0.250416	0	0	0.135461	0	0.224133	0
ENST00000473292.1	0.463726	0.187194	0.221823	0.444456	0.978376	0.951848	1.00999	1.20829
ENST00000583666.2	0	0.0204052	0	0	0.0101244	0	0.0183197	0.0111367
ENST00000311127.8	0.52959	0.741696	0.513468	0.560229	2.96578	1.84539	1.46559	2.6369
ENST00000487661.1	0	8.06e-31	0.0315495	0.00865711	5.11e-06	0	0	0.0257181
ENST00000480667.1	0	0.0735284	0	0	0.122508	0	0	0.091735
ENST00000482699.1	0	0.0391116	0	0	0	0	0	0
ENST00000488654.1	0.615794	0.190633	0	0.196203	0.592364	0.108155	0.222582	0.966113
ENST00000477536.1	2.64758	1.23903	1.38249	0.689563	7.04192	3.58733	3.11646	6.41631
ENST00000623407.1	0	0	0	0	0	0.0375213	0	0
ENST00000623884.1	0	0	0	0	0	0	0	0
ENST00000595633.5	1.32378	0.55987	0	0.256832	1.41203	1.67654	0.287631	5.48871
ENST00000596916.5	6.13e-287	8.61e-96	2.17881	0.712339	1.12237	0	1.21525	0.127585
ENST00000602076.5	0	0.164603	0	0.0997351	0	0.109307	0	0.144411
ENST00000602226.5	0.637714	1.08101	0.370444	0	0.00530521	0	0	0.427894
ENST00000598175.5	0.143546	0	0	0	0	0	0	0
ENST00000597577.5	2.83e-121	3.19e-246	0.0999411	0.198994	0.429312	0	0	0.000134237
ENST00000594845.5	0.310898	0.778193	0	1.50805	2.04816	0.16045	1.67193	0.137039
ENST00000593629.5	0	0	0.0880565	0.0305739	0	0	0.0228064	0.0297309
ENST00000598889.5	0	0.101911	0	0	0	0	0.476116	0
ENST00000600875.5	7.6e-241	3.73e-293	0	1.41912	0	0.862527	0	1.26351
ENST00000596651.5	3.82e-148	1.9e-143	0	2.11e-05	0	0	0	0
ENST00000262265.9	3.3e-85	1.53028	6.35709	3.88728	4.69346	6.59185	5.2938	3.06023
ENST00000596049.5	0.436682	1.23389	9.14e-06	0	7.98e-09	0.397759	0	0.003741
ENST00000601807.5	0	0	0	0	0.160415	0.259436	0.266276	0.536379
ENST00000601053.5	0	0	0	0	0	0	0	0
ENST00000596895.1	0	0.0832795	0	0.103402	0	0	0	0.27606
ENST00000595516.5	0.0824557	0	0	0.479755	0	0	0	0.0534658
ENST00000599366.5	0	0	0	0	0	0.060809	0	0
ENST00000597415.5	0	0.0409099	0	0	0	0	0	0
ENST00000593900.5	0	0.198348	0.154898	0.371326	0.155335	0.39941	0.395269	0.396405
ENST00000595074.1	0.186366	0.155076	0.12565	0.0687487	0.218229	0.0742298	0.141899	0.282397
ENST00000599791.1	0.0363249	2.1e-09	0	0.135538	0	0	0.00501599	0
ENST00000601825.1	0.149196	0	0.266491	0	0	0.248099	0	0
ENST00000595550.1	0	0.0878756	0.258155	0.0604421	1.03765	1.03786	0.539961	0.493339
ENST00000276704.5	0.439993	1.09695	0.724751	1.51257	2.70199	2.22148	2.10778	2.47065
ENST00000519791.5	1.17e-20	0.210265	0	0.171819	0	0.340359	0.435251	0
ENST00000517760.1	0	0	0	0.32834	0	0	0.15448	0
ENST00000521310.5	0	0.362445	0	0	0	0	0	0
ENST00000518996.1	0.116565	0.409123	0.282668	0.182989	0.624045	0.577218	0.562061	0.905498
ENST00000523726.1	0.338229	0.19448	0.110515	0.188355	0.789873	0.317299	0.350282	0.876445
ENST00000522477.1	0.950489	0.409836	0.224792	0.293907	1.20226	0.277962	0.382491	1.76076
ENST00000623266.1	0	0	0	0	0	0	0.0663094	0
ENST00000316105.6	0.111307	0.0979127	0.0432343	0.0742322	0.273219	0.0645691	0.0754763	0.226888
ENST00000624909.1	0	0	0.0717226	0.00416743	0	0	0.0820128	0.0552073
ENST00000311086.8	1.75528	4.0193	4.85743	5.63334	6.7086	6.41351	6.69494	9.10164
ENST00000285908.5	0.444267	0.812357	0.457768	1.2808	4.11365	2.62714	2.31167	1.82811
ENST00000477985.1	0	0.354869	0.156773	0.122604	0.439885	0.363187	0.922904	0.317143
ENST00000480951.1	0.034082	0.0329928	0.0935025	0.157546	0	0.135272	0.0478316	0.116477
ENST00000518658.1	4.35e-79	0.736496	0.254963	0.685493	1.07427	0.700241	1.08251	1.25862
ENST00000462674.1	0.13906	0	0	0	0	0	0.35236	0.43388
ENST00000471339.1	0	0	0.0957227	0.210339	0	0.0863265	0.222518	0.277717
ENST00000373203.8	1.87e-17	0.0801618	1.28816	0.131861	0.677271	0.259338	0.386523	0.593308
ENST00000344849.4	0.141974	0.49458	0	0	0.127343	0	0	0
ENST00000486329.1	0	0.0379854	0	0	0.11262	0.0518459	0.0974432	0.193962
ENST00000462196.1	0.0910948	0.0444049	0.0507021	0.0584403	0.0563498	0.0543279	0	0
ENST00000480266.5	0.759499	0.114898	0	0.225092	2.7245	2.96249	2.21817	2.32875
ENST00000040877.1	0.436352	1.01928	0.816199	0.897671	2.40937	1.85752	1.69254	2.30844
ENST00000483404.5	0.564905	0.754558	0.249729	0.653923	1.52847	0.496716	0.372323	1.4711
ENST00000462259.5	0.22934	2.09922	0.857715	1.46711	2.18641	2.38429	2.744	2.64735
ENST00000496673.5	0.783916	0.872699	0.406513	0.239113	1.66793	2.00399	1.51295	1.68726
ENST00000471918.1	8.05e-33	0.366868	0	0	0.648664	1.11778	0.927782	0.169706
ENST00000484454.1	0.106138	0	0	0.094231	0.115955	0	0	0.0921303
ENST00000468077.5	0.101988	0.0939151	0	0.200087	0.594387	0.497987	0	0
ENST00000481183.1	1.56334	1.5333	1.34152	1.37744	3.86962	3.29286	3.24731	4.40696
ENST00000463793.1	0.890923	1.47897	0.988737	0.679053	2.26651	2.03446	2.28848	2.90683
ENST00000367282.5	0.09478	0.0884659	0.0507518	0.0766796	0.230239	0.0510718	0.0631368	0.226857
ENST00000342669.7	0.945074	2.15577	3.38314	1.06629	3.74148	3.39524	3.43973	2.48492
ENST00000585392.2	20.765	34.5882	81.8291	47.6884	73.96	77.3153	80.3202	81.9737
ENST00000587367.5	0.996859	7.10563	4.55409	4.66908	28.0219	18.9955	21.8022	29.003
ENST00000588599.5	0	0.490221	0.158177	0.483698	0.540263	0.378126	0.17647	0.20236
ENST00000391932.7	9.44861	0.659194	1.03856	2.79892	4.2879	6.88904	7.37006	3.46764
ENST00000588301.5	2.678	26.1423	69.5317	37.0187	45.6538	45.2613	40.7794	44.0836
ENST00000590212.1	0.985184	2.001	17.332	5.40738	2.22621	1.88028	3.49728	6.74986
ENST00000587579.1	0	0.0975638	0	0	0	0	0	0
ENST00000527148.5	0	1.92e-144	0	0	0	0.126881	0	0
ENST00000529462.5	0.234131	0.2802	0.23692	0.155753	0.683564	0.187624	0.271206	0.839494
ENST00000530807.5	0.634001	0.275555	0.605995	0	1.05969	0.187735	0.841884	2.27065
ENST00000532718.5	1.19e-185	0.994983	1.43025	0.982607	0.756485	1.42464	1.2067	0.144243
ENST00000276833.9	0	0	0.028676	0	0	0	0	0
ENST00000301305.7	0	0	0	0	0.0232348	0.00862464	0	0
ENST00000531013.1	0.377857	4.06e-127	0	0	0.0885365	0	0.0973644	0.318131
ENST00000531789.1	0	0	0.220229	0	0.237251	0.142947	0.163449	0.093695
ENST00000526658.1	0	0	0	0	0	0	0	0
ENST00000308275.7	0.418276	0.711589	0.336147	0.608449	1.4057	0.5087	0.506666	1.4302
ENST00000569749.5	0.121781	0.289689	0	0.326669	0.604944	0.377264	0.232664	0.856529
ENST00000453211.6	0.00731306	0.395385	0.122524	0.0799632	0.373116	0.0591454	0.115044	0.040008
ENST00000569022.1	0.258322	1.28302	0.749948	1.03803	1.80857	2.39939	2.3368	1.83396
ENST00000565131.5	0.893901	1.8454	0.480939	1.20626	1.47965	0.393795	1.03787	2.17733
ENST00000565036.5	0	1.86e-193	0.485195	0	1.60225	0.979485	1.07072	0.703445
ENST00000569054.5	0.0362215	1.03271	0.610792	0.476574	0.037426	0.801971	1.63388	1.7173
ENST00000561885.1	0	0	0.0310389	0	0	0.754942	0.522316	0
ENST00000564220.1	0.0646298	1.32041	0.263707	0.913323	3.63851	1.60409	3.02219	3.48188
ENST00000398000.6	0.367001	0.541877	0.636511	0.50202	1.58083	1.55885	1.58707	1.80449
ENST00000477281.1	0	0.0216813	0	0	0	0	0	0
ENST00000377934.4	0.352915	0.426517	0.42282	0.405984	2.07731	2.17528	2.39491	2.4107
ENST00000492138.1	1.20954	0.665581	0.1826	1.01428	2.14128	2.54101	3.04222	4.59258
ENST00000434282.6	7.9e-142	0	0	0	0.0360584	0	0	0
ENST00000480480.1	0	0.0797477	0	0.271875	0	0.0483394	0.0929835	0.0773525
ENST00000482357.5	0	0	0	0	0	0	0	0
ENST00000422320.5	1.32e-126	0	0	0	0.0502411	0	0	0
ENST00000456870.6	0	0	0	0	1.31e-05	0	0	0
ENST00000491758.5	0	0	0	0	0	0	0.00282574	0.00992888
ENST00000422720.2	0	0	0	0	5.49e-05	0	0	0
ENST00000467844.1	0.00242802	4.51e-117	0	0	5.47e-05	1.02e-08	0	0.000160536
ENST00000482830.1	0	0	0	0	0	0	0	0
ENST00000550618.2	0	0	0	0	0	0	0	0
ENST00000284776.11	0	0.105375	0	0	4.55e-05	0.0462703	6.43e-07	0.000123694
ENST00000437304.6	0.0506748	0.0402189	0.110782	0	0.167476	0.041945	0.0474049	0.107414
ENST00000319471.13	0.175641	0.242534	0	0	0	3.04e-07	0	0
ENST00000449407.6	0.0228594	7.28e-07	0.101295	0.454164	0.415058	0.000862487	0	0.0377501
ENST00000355634.9	0	0	0	0	0	0	0	0
ENST00000393528.7	0.0393834	0.030693	0.0797642	0	0	0.0929446	0.0561795	0.0703973
ENST00000478461.1	0	0.108368	0	0.148877	0	0.0224479	0	0.275207
ENST00000319454.10	0	0.103362	0.124171	0.46499	0.678517	0.568469	0.389043	0.401532
ENST00000498125.5	0.0471531	0.490859	0.291359	0.488832	0.273929	0.1578	0.0428995	0.233894
ENST00000480146.1	0.249312	0.342659	0	0.304477	0.351327	0.136175	0.127626	0.404778
ENST00000451974.5	0	0.320033	0.165535	0.556927	0.695678	1.02082	0.531424	0.515849
ENST00000438278.5	0.102865	0.203782	0.375259	0.606772	0.880232	0	0.568124	0.10628
ENST00000487184.1	0	0	0.267533	0	0.116058	0	0	0
ENST00000445625.1	0	0	0	0.0880257	0	0	0	0
ENST00000487836.5	4.4e-55	1.82506	0.106418	0.0204253	0.237304	0.995319	0.47886	1.25474
ENST00000495932.5	0	0	0	0	0	0	0	0
ENST00000490562.5	0.124656	0.254157	1.66615	0.979579	0.0754205	0.130534	0	0
ENST00000492104.5	0.230989	0.318964	0.613719	0.538562	1.68813	1.65174	1.359	1.12168
ENST00000490779.5	1.74983	1.44132	1.72774	2.26167	2.01703	1.49997	0.756483	1.20594
ENST00000492810.5	1.53e-172	0.746574	0.345011	0	0.178369	0.246292	0.0895802	0.0305629
ENST00000476311.5	0.274209	6.77e-160	0.120139	0.37149	0.580051	0.5518	0.54656	0
ENST00000466289.5	0.911422	0.771685	0.800147	1.10197	1.59804	1.05615	0.387345	0.773303
ENST00000485380.5	0	0.29539	0.173373	0.416541	0	0	0	0
ENST00000470685.5	3.09e-196	1.19e-134	0.103006	0	0	0.0495417	0	0
ENST00000494140.1	0.339862	0.267813	0	0	0	0	0	0
ENST00000445343.5	0	0	0	0.308623	0.557267	0.788612	0.412035	0.484749
ENST00000439914.5	7.21e-53	0.427668	0	0	0.000192135	0.00635187	0	0.323
ENST00000444771.5	0.362315	1.06784	1.28368	1.31881	1.43401	1.52112	1.004	1.29361
ENST00000430503.5	0	0	0	0	0	0	0	0
ENST00000450341.5	0	0.25082	0	0.364761	0.410671	0.121491	0.0837924	0.0953283
ENST00000445115.5	0	0	0	0	0	0	0	0
ENST00000457247.5	0	0	0.158284	0	0	0.075982	0.0915163	0
ENST00000456596.5	0	0	0.411122	0	0	0	0	0.125589
ENST00000425679.5	1.37e-138	2.58e-111	0	0	1.59e-06	0	0	0.493381
ENST00000439049.5	0	0	0	0	0	0	0	0
ENST00000451958.5	0.110372	0.148086	0.380887	0.42813	1.34293	0.156856	0	0
ENST00000444781.5	0	0	0	0	0	0.107307	0	0
ENST00000414724.5	0	3.59e-10	0	0.212968	0	0	0	0.0684942
ENST00000419063.5	2.69e-89	0.524275	0	0.926331	0	0.174626	4.18e-06	0
ENST00000393523.6	0	0.0759316	0	0.187229	0	0	0	0
ENST00000420158.5	0.173011	2.02e-224	0.0806866	0.523648	0	0.0935649	0	0
ENST00000421639.5	0	0.242047	0	0.180922	0	0	0	0
ENST00000493709.5	0	1.2e-18	0	0	0	0	0	0
ENST00000457934.5	0.0705259	1.11927	0.560561	0.71446	1.14149	0.784684	0.459813	0
ENST00000431902.5	0	0.0540355	0	0.0758829	0.187685	0	0	0
ENST00000435480.5	0.0397686	0.453398	0.325281	0.184484	0	0	0	0
ENST00000415274.5	0	0	0	0	0.0641401	0	0	0
ENST00000432655.5	0	0	0	0	0	8.75e-09	0	0
ENST00000451701.5	0.353572	0.333918	0.0917804	0.213636	0.715648	0.0660293	0.382397	0.603732
ENST00000428330.5	0.00531916	0.198086	0.201898	0	1.43e-09	0.245705	0	0.335486
ENST00000421420.5	0	0.235673	0	0	0.278608	0.042024	0	0
ENST00000464975.5	0.139154	0.0265814	0.221391	0.0822094	0	0.0217999	0	0.504527
ENST00000464819.5	0	0	0.000963166	0	0	0	0.0712982	0
ENST00000478249.5	0	9.52e-05	0	0.0430199	0.0139725	0	0	0
ENST00000452351.5	0.196723	0.568333	0.23883	0.143932	0.305076	0.087251	0	0.437855
ENST00000429056.5	0	2.43e-217	0	0	0	0	0	0
ENST00000463104.5	0	0.151388	0	0	0.116143	0.688575	0	0.000735159
ENST00000456060.5	0	0	0	0.0801165	0.187369	0	0	0
ENST00000476878.1	0.0446139	0.169891	0.0427512	0	0.125406	0	0.0418351	0.2284
ENST00000462661.1	0.13972	0.14744	0.0569706	0.19348	0.512043	0.131714	0.0846181	0.509813
ENST00000469627.1	0.0795869	0.205903	0.253789	0.150837	0.695918	0.402712	0.165094	0.404073
ENST00000488562.1	0	0	0.038888	0	0	0.0609327	0.0632705	0.0371796
ENST00000448662.6	0.245822	0.478604	0.159917	0.826437	0.704739	0.621866	0.509731	0.651902
ENST00000418609.5	0	0	0.101476	0.126237	0.0666798	2.62e-10	0.0322001	0.0507571
ENST00000438576.2	3.15e-161	0.10764	1.19431	0.413483	0	0.205067	0	0.752711
ENST00000449692.3	1.39729	0.78262	1.86073	1.39894	3.52261	2.31779	2.4602	2.40768
ENST00000530188.1	7.06e-77	0.720863	0	0.888441	0.269661	0.196176	0	0.711441
ENST00000514925.1	0	0.17501	0	0	0.111317	0	0.0318366	0.0155998
ENST00000515596.1	0	0.0809104	0.0200658	0.0202516	0.0292456	0.0254092	0.040669	0.032452
ENST00000509403.6	0	0.0110434	0	0.0113564	0.0396368	0.0276485	0.00792473	0.0314117
ENST00000514637.1	0	0.0385006	0	0	0	0	0.0920795	0.0829175
ENST00000420627.5	5.86e-72	1.78e-19	0	0	3.17742	1.89377	0.244345	0.824087
ENST00000360319.8	0.0373781	8.99e-07	1.34436	0.681644	1.15333	0.947585	0.360322	1.15332
ENST00000369856.7	3.76923e-314	0.150468	0	0.45646	0.78832	1.87928	3.44087	2.33043
ENST00000498411.1	9.61181	4.61987	5.99376	2.97641	10.9368	7.10084	6.3992	11.9636
ENST00000490936.5	0.0454132	0.934523	0.221902	0.544464	0.513706	0.26614	0.0705426	0.269121
ENST00000369850.7	0.996514	4.7e-132	0	0	1.14e-06	7.46e-08	0	0.000243159
ENST00000344736.8	0.716765	2.06e-143	0.230913	0.065006	0	0.21161	0.072679	0
ENST00000498491.5	0	0	0.1291	0.0996732	0.183712	0.0662376	0	0.0954488
ENST00000462590.1	0	0.0262136	0.0627121	0	0	0	0.0418736	0.0989041
ENST00000444578.1	0	0.296817	1.43064	0	0	0	0	0.111826
ENST00000474358.5	0	0.609826	0.182002	0.115667	0	0	0	0
ENST00000466325.1	0.206548	2.03073	1.99104	1.79919	0	0	0	0.394695
ENST00000415241.1	1.85807	2.96344	3.43684	3.64745	9.30679	10.2227	9.03686	8.79724
ENST00000438732.2	0.498505	8.01e-22	0	1.43233	7.32604	7.44132	6.83097	7.18017
ENST00000474072.1	0	0	0	0	0	0	0	0
ENST00000466319.1	0.410136	0	0.836809	0	2.25958	1.37216	2.28136	3.29844
ENST00000465144.1	0	0	0.0698769	0	0	0	0	0.11011
ENST00000422373.5	0	1.58e-77	0	0	0.603171	0.888575	0.945842	0.794385
ENST00000610817.4	0.617588	2.36141	2.58164	1.52931	0	0	0	0
ENST00000394332.5	22.8759	56.7563	65.0993	83.427	382.399	411.019	475.86	529.632
ENST00000394333.5	0.392533	0.47276	0.194378	0.867193	2.65967	1.85577	0.576752	2.04166
ENST00000479035.6	0.647902	1.90935	1.63529	2.67093	2.91726	2.21554	2.12049	3.00041
ENST00000245857.9	269.223	543.078	652.891	963.345	714.565	697.156	834.724	864.007
ENST00000584912.5	0.269657	0.389267	0.732389	0.861187	0.0433989	0.0321786	0.0320777	0.115674
ENST00000584583.1	0.0398848	0.573801	0.177478	0.676166	1.77787	2.61325	2.98695	1.91285
ENST00000577407.5	59.6444	215.697	250.964	332.642	158.092	170.56	195.872	191.492
ENST00000470646.1	0	1.25857	0	0	0	4.03783	0	0
ENST00000378096.3	0	0	0	0	63.3004	81.1588	77.885	80.7558
ENST00000577760.1	0.0315478	0.24374	0.0662881	0.137138	1.63624	1.22175	1.42464	1.57203
ENST00000584056.1	0	0.518349	0.561616	1.17798	0	0	0	0
ENST00000475956.5	0	0	0	0	0	0	0	0
ENST00000367147.8	0.497006	1.26269	0.833182	1.16384	0.981114	0.68944	0.316891	0.493975
ENST00000539267.5	0	0	0	0	0	0	0	0
ENST00000489709.5	0	0	0	0	0	0	0	0
ENST00000616173.4	0	0	0	0	0	0	0	0
ENST00000536357.2	0	0	0	0	0	0	0	0
ENST00000621216.1	0	0	0	0.0490936	0	0	0.0468738	0
ENST00000614644.1	0	0	0.082878	0	0	0	0	0
ENST00000465651.1	0.179579	0.0732705	0	0	0	0	0	0.14022
ENST00000471425.1	0.156069	0.0806338	0	0.0518618	0.222829	0.170862	0	0.270281
ENST00000478555.1	0.935751	0.782061	0.0580309	1.16562	1.37282	0.564909	0.413482	1.12384
ENST00000421797.6	0.234687	0.447364	0.139568	0	0.93009	0.768578	0.502193	0.224856
ENST00000416992.6	0.0396187	0.0865248	0	0.0761278	0	0.0279983	0.0329125	0.0866155
ENST00000429546.5	0	0	0	0	0	0	0	0
ENST00000446815.5	0	0	0	0	0	0	0	0
ENST00000494286.5	0	0	0	0	0	0	0	0
ENST00000352689.10	1.24575	2.15477	1.16887	2.16282	4.59846	3.0722	2.72657	4.29198
ENST00000494785.5	0.0487701	0.133913	0.043355	0.272742	0.432261	0.0933816	0.153794	0.873155
ENST00000458153.5	0.957983	7.07552	5.22347	7.07765	8.40789	10.2865	9.36499	7.06375
ENST00000498778.5	0.0402326	0.0868219	0.0221863	0.126362	0.0784272	0.0506331	0.0298041	0.036697
ENST00000497746.1	0.332873	0.158912	0	0.55294	4.08978	2.74599	3.27145	4.83303
ENST00000496815.1	0.893229	0.344234	0.0662189	0.688434	1.09746	0.258183	0.303416	0.992947
ENST00000468830.1	5.56698	0.554899	2.78366	1.25377	12.4186	7.12714	6.60863	13.4423
ENST00000361390.2	4229.05	1473.47	2958.67	1954.62	1740.58	1644.54	1497.87	1654.3
ENST00000361453.3	1268.88	1019.31	564.304	507.612	900.068	1059.55	978.402	868.345
ENST00000361624.2	24608.8	14134.4	22145.7	21856.3	26898.7	25913.9	23696.5	26187.5
ENST00000361739.1	11154.8	8698.85	13962.8	11719.6	10121.6	9791.97	10833.1	11875.6
ENST00000361851.1	2291.68	2696.05	1046	957.79	279.497	249.193	332.506	352.424
ENST00000361899.2	2292.97	2023.34	1467.71	1424.34	1330.48	1410.25	1518.69	1523.87
ENST00000367255.9	0.0722463	0.518812	0.400155	0.26852	0.383222	0.62307	0.664702	0.534916
ENST00000478916.5	0.210436	0.21442	0.117211	0.13884	0.437754	0.103049	0.117281	0.442657
ENST00000539504.5	0.519999	0.227167	0.302551	0	1.23446	0.740573	0.55006	1.12504
ENST00000367257.8	0.0341725	0.210424	0	0.0519621	0	0.0518618	0.0541617	0
ENST00000423061.5	5.33e-35	2.34e-89	0	0	0	0	0	0.0331331
ENST00000367251.7	0.136658	0.244434	0.334441	0.168447	0.709217	0.384897	0.412361	0.70342
ENST00000460912.6	0.0508699	7.03e-11	0	0.307624	9.43e-11	0.000718527	8e-09	1.97e-08
ENST00000347037.9	0.0449022	0.229032	0.143653	0.21308	0.255368	0.304682	0.360788	0.312191
ENST00000409694.6	0.0583451	0.0765317	0	0	0.203955	0.0247823	0	0.130828
ENST00000367256.9	0.0800203	0.0287688	0.229439	0.154342	0.299948	0	0.0108376	0.287003
ENST00000354674.4	0.0421393	1.1e-239	0.0594951	0	0	0	0	0
ENST00000536990.5	0.0197114	0.0543804	0.00106128	0.018094	0.0385595	0.0189683	0	0.0200683
ENST00000472563.2	0.121406	0.0661099	0.089881	0	0.122252	0	0.0906214	0.102028
ENST00000476519.1	0	8.54e-64	0.159337	0	0.167442	0	0	0
ENST00000490866.2	0.111125	0.09861	0.146961	0	0.356933	0.0353656	0.0395277	0.165515
ENST00000545694.1	0.832061	0.602793	0.490062	0	1.28411	0.401669	0.362927	0.576997
ENST00000489156.1	0	0.0501122	0.0210807	0.019372	0.217604	0.04783	0.0315261	0.189316
ENST00000488376.2	0.45316	0.261049	0.955983	0.259713	0.599966	0.0199773	0.0748695	0.214891
ENST00000540663.5	0	0	0.0647596	0	0	0	0.0361178	0
ENST00000537033.1	0	0	0	0	0.00336994	0.0601422	0	0
ENST00000490135.6	0.142323	0.420432	0.316172	0.26226	0.321484	0.616084	0.314318	0.271762
ENST00000471834.1	0.388613	0.538746	0.332797	0.297227	1.00606	0.394593	0.353165	0.893642
ENST00000454018.6	0.0654978	0	0	0	0.031436	0	0	0
ENST00000469439.1	0.053038	0.243594	0.0699316	0.0898405	0.0575891	0.0658374	0.133743	0.0524038
ENST00000461872.6	0.290948	0.276384	0.20817	0.165481	0.325087	0.114437	0.087771	0.268582
ENST00000535081.1	0	0	0	0	0	0.0402682	0	0
ENST00000367253.8	0	0.0103513	0.0126245	0	0	0.00806481	0.00977531	0
ENST00000367248.7	0.0793194	0.0817525	0.0577486	0.100534	0.101074	0.0763338	0.164234	0.176596
ENST00000413186.6	6.03e-152	0.0228449	0.0201091	0.00613273	0	0	0	0
ENST00000495090.6	0.157411	0.0751923	0	0	0.111166	0	0	0
ENST00000474655.6	0	1.2e-35	0.0706079	0.23311	0	0.148614	0.102421	0.126913
ENST00000535896.6	1.64e-218	1.3e-55	0	0	0	0	0	0
ENST00000498751.1	6.99e-196	0.579708	0.209464	0.165953	0.423905	1.00812	1.0188	0.612573
ENST00000466159.6	0	0.191716	0.0447592	0.0218357	0.0329828	0.0776483	0.142414	0.123004
ENST00000481502.5	0.0542157	0	0	0	0	0	0.170819	0
ENST00000468937.2	0	4.01e-249	0	0	0	0	0	0
ENST00000537750.5	0.10844	0.0121498	0	0	0	0	0.0164316	0.0133996
ENST00000341594.9	0.0154863	0.0149905	0.00496372	0.0291356	0.0267086	0	0.00477603	0
ENST00000610489.1	0	0.136998	0	0.0284129	0	0	0	0
ENST00000448038.2	0.501338	0.459912	0.274218	0.296679	1.37082	0.278074	0.444895	1.3162
ENST00000531480.2	0.758938	7.25e-49	0.028109	0	0	0.129087	0.136387	0
ENST00000531727.5	1.56e-253	0.88679	0.399759	0.316423	0.495181	0.172788	0.196507	0.327084
ENST00000620219.4	2.07e-28	0.0602114	0.0169431	0.16951	0.0863378	0.0431241	0.155562	0.0466482
ENST00000532725.1	0	0.0768664	0	0	0	0	0	0
ENST00000526271.2	0	0.023309	0	0	0	0.186556	0.00700713	0
ENST00000532935.5	0	0.0219875	0	0	0.101464	0	0	0
ENST00000531042.5	4.43e-166	0.0348913	0.560327	0	0.362757	0.0823585	0.140981	0.15373
ENST00000529288.1	0	0	0	0	0	0	0	0
ENST00000527827.1	0	0	0.0407622	0.0405228	0.0672058	0.0281071	0	0
ENST00000527916.1	0	0	0	0	0	0	0.0104358	0.0394029
ENST00000533492.1	0	0	0	0	0	0	0	0
ENST00000532560.5	0.0283946	0	0	0.0423293	0	0	0	0.0128563
ENST00000622776.1	0.160575	0.194496	0.435411	0.118118	0.40815	0.165783	0.0739307	0.187862
ENST00000616140.1	0.0676823	0.179325	0.132553	0.055951	0.00452647	0.0798354	0	0.123233
ENST00000362079.2	8448.58	4354.62	4247.82	6472.46	6057.42	6157.85	6685.62	7315.65
ENST00000361227.2	1627.41	1204.88	2004.31	1134.42	623.795	585.303	574.157	605.595
ENST00000600810.1	0.499637	0.290604	0.251123	0.113677	0.357015	0.161551	0.0651485	0.328724
ENST00000506838.5	0.0232373	0.0452381	0.0879451	0.0658494	0.533257	0.525797	0.492606	0.519635
ENST00000505477.5	0.128579	0.77215	1.82313	1.42758	0.722414	1.28035	1.71793	1.0883
ENST00000503300.5	1.99e-235	9.83e-05	0.279316	0.0834658	0.044673	0.0158087	0.0131604	0.0210646
ENST00000502720.1	0	0.155272	0.196283	0.221006	0.192814	0.0775806	0.49917	0.46806
ENST00000511290.5	0.219252	0	0	0.0202043	0	0	0	0
ENST00000400159.6	6.05e-45	0.356695	0.58074	0.648319	0.781151	0.553611	1.07344	1.42526
ENST00000513662.1	0	0.117197	0	0	0	0.0515784	0	0.174511
ENST00000507804.1	0.126949	0.206791	0.777999	0.320336	0.197227	0.170963	0.325953	0.52332
ENST00000503612.1	0	0	0.0517353	0.0638955	0	0.0493128	0.0462021	0
ENST00000361335.1	15035.2	10022.6	10824.5	9227.55	7985.23	7320.77	8123.81	9084.32
ENST00000522692.5	0.381367	0.187389	0.194005	0.19973	0.58604	0.113986	0.124417	0.413691
ENST00000296953.6	0.98792	2.22801	1.49292	2.9045	3.83299	3.27492	2.92728	3.45619
ENST00000520420.5	1.14608	5.1093	3.62481	7.28808	11.9586	10.5903	10.7156	12.283
ENST00000520464.1	0.365052	0.475292	0.287249	0.503617	0.89344	0.285499	0.253318	0.926556
ENST00000517882.1	0.32409	0	0.088472	0.211846	0.506008	0.100805	0.0883877	0.42995
ENST00000523161.1	0	0.414221	0	0.451864	0.851658	1.466	1.72547	1.71745
ENST00000361381.2	5060.09	3511.76	2839.65	2911.62	2575.54	2700.12	3174.56	3315.52
ENST00000512400.1	0.0684852	0.105535	0.067859	0.0496457	0	0	0.127332	0.119972
ENST00000347950.9	0	0	0	0	0.21575	0.0823847	0	0
ENST00000322224.8	0	0.117864	0.236013	0	0	0.0580108	0	0
ENST00000404286.6	0	0	0	0.0240574	0.124057	0.0328632	0	0
ENST00000515118.5	0	3.3e-138	0	0	0	0.0263556	0.107235	0
ENST00000503156.5	0	4.99e-161	0	0.063954	0	0.0833026	0.0352601	0.12627
ENST00000512249.1	0	0	0.0218276	0	0	0	0	0
ENST00000507165.5	0.0387127	0.00939602	0	0	1.09e-08	0	0	0
ENST00000513740.1	0.0621547	0.104643	0	0	0.228742	0	0	0.06627
ENST00000378814.9	9.37e-15	0.367073	0	0.246913	0.239419	0.139226	0.237778	0.3798
ENST00000502297.5	0.616868	0.407174	1.00272	0.410958	1.1739	1.24827	0.994242	0.95598
ENST00000259711.10	1.34e-140	0.813471	0	0	0.0659552	0.063122	0.140993	0.0668582
ENST00000378843.6	4.85e-46	1.52e-237	0	0	0.168073	6.15e-06	0	0.326715
ENST00000378826.6	0.470105	3.6e-185	0.758144	0.305212	0.606577	0.901043	0.382068	0.211671
ENST00000636847.1	0.207496	0.116883	0.396916	0.700005	0.949751	0.504793	0.646972	1.01175
ENST00000358380.10	0.254184	0.441586	0.136828	0.283276	0.933383	0.305439	0.266128	0.955226
ENST00000506044.1	0	0.24866	0.430317	0.15274	0.917713	0.830242	0.963355	0.95533
ENST00000514714.1	0.236529	0	0.252579	0.542794	0.670026	0.350615	0	0.557309
ENST00000503342.1	0.129811	0.695481	0.100569	0.226183	0.469088	0.243002	0.191094	0.559632
ENST00000507576.1	0	0	0.0895246	0	0	0	0	0.251974
ENST00000505588.1	1.96116	0.258793	0.925926	0.762981	2.56428	0	0	0.908002
ENST00000502704.2	0.358188	1.00952	1.04961	1.39656	1.65915	1.42733	1.18824	1.43981
ENST00000635887.1	1.68e-258	8.08e-218	0	0.560856	0	0	0.062268	0.0248335
ENST00000637376.1	0	0	0	0	0	0	0	0
ENST00000636078.1	0	0	0	0	0	0	0	0
ENST00000636503.1	0.0577093	0.0455603	0.132362	0.1014	0.0174756	0.0561151	0.111751	0.0109731
ENST00000637378.1	0	0	0	0	0	0	0	0
ENST00000568224.4	0	0.0800453	0	0.0560508	0	0	0	0
ENST00000636866.1	0.0663046	0.0661917	0.0443841	0	0	0	0	0
ENST00000636017.1	0.13005	6.08e-156	0.0895287	0.112418	0.236343	0.0705047	0.0790241	0.241465
ENST00000637299.1	0	7.66e-102	0	0	0	0	0	0
ENST00000638036.1	1.58419e-310	8.96e-154	0	0.0137048	0	0	0	0.340587
ENST00000636766.1	1.28e-237	1.95e-123	0	0	0	0.42725	0.0934519	0
ENST00000637745.1	0.0195255	0.0541368	0	0	0	0.0230765	0	0
ENST00000361567.2	1308.64	1055.25	632.318	455.287	648.128	568.502	559.699	672.432
ENST00000512239.1	0.195977	0.42487	0	0.623387	0.679114	0.493839	0.800115	0.600484
ENST00000505345.5	0	0	0	0	0	0	0	0
ENST00000503373.5	0	0.316104	0.23704	0	0.458079	0.642139	0.328399	0.170954
ENST00000503973.5	0	8.66e-78	0.167914	0.0677317	0	0.0440476	0.675573	0
ENST00000504930.5	0.188832	0.5346	0.152541	0.559437	1.59505	0.791646	0.804579	1.29838
ENST00000514483.5	0.329222	0.414341	0.404534	0.107974	1.03914	1.36509	1.02404	1.18309
ENST00000399107.5	1.07e-50	0.222672	0	0.115899	0.456243	1.44406	1.31366	0.761171
ENST00000550317.1	0	0	0	0	0.0664601	0.0370274	0	0.024267
ENST00000545036.5	0.0242651	0.0911244	0	0	0	0.00634699	0	0
ENST00000308208.9	9.34e-264	2.18e-263	0.010224	0.0212639	0	0	0	0
ENST00000552694.1	9.58e-225	1.14e-81	0	0	0	0	0	0
ENST00000506187.1	0	0.044146	0	0	0	0	0	0
ENST00000508540.5	0.550544	0.462774	0.522635	0.624029	0.163641	0.223276	0	0
ENST00000258969.4	0.108187	0.0843832	0	0.674954	0.126418	0	0.0681042	0.10912
ENST00000361681.2	778.444	863.126	401.515	350.995	282.419	311.863	310.395	305.384
ENST00000361789.2	3176.97	2144.91	2661.24	2007.65	2165.28	2041.05	2140.3	2394.86
ENST00000543758.5	0	0.590175	0.232981	0.696677	0	0	0	0
ENST00000539354.5	6.3e-10	0.0493393	0	0	0.793172	0.813232	0.713475	0.645263
ENST00000438628.6	0	0	0	0	0	0	0	0
ENST00000540031.5	0	0.0330629	0	0	0	0	0	0
ENST00000539098.5	0	0.106118	0	0	0	0	0	0
ENST00000539686.5	0	0	0	0.0653207	0	0	0	0
ENST00000536123.5	0	0	0	0	0	0	0	0
ENST00000327668.11	0.219912	0.362828	0.0972618	0.457859	1.03416	0.3533	0.380716	0.708091
ENST00000543310.5	0.0504	0.0470761	0	0.133625	0	0.0772812	0	0
ENST00000545299.1	0	0	0	0	0.067165	0.279305	0	0.150609
ENST00000542358.1	0.314953	0.225887	0.16125	0.367697	0.562253	0.112388	0.189523	0.601288
ENST00000441040.2	0	0	0	0.00808639	0	0	0	0
ENST00000542874.5	0.278403	0.323653	0.467112	0.226413	0.363007	0.401275	0.337106	0.452962
ENST00000535439.2	0	0.0428784	0	0	0.0633518	0	0	0
ENST00000543124.1	0.0652454	0.0854967	0.0307612	0.107654	0.133233	0.0717063	0.062495	0.132011
ENST00000392319.6	0.4118	0.174187	0.198493	0.0647122	0.00587266	0.32231	0.293303	0.347442
ENST00000541953.5	0.100998	0.000893281	0	0.141253	0	0.452745	0.170433	0.257226
ENST00000266546.10	0.159634	0.205692	0.412006	0.128174	0.958054	0.751442	0.486256	0.704553
ENST00000541667.5	0	0	0	0	0	0	0	0
ENST00000545663.5	0	0	0	0	0.330391	0.706289	0.42637	0.779943
ENST00000535452.5	0	0	0	0	0.752084	0	0	0
ENST00000534830.5	0	0.330586	0	0.233823	0.239551	0.14611	0.515307	0
ENST00000539982.5	0	1.93e-155	0	0	0.0315068	8.44e-08	0	0
ENST00000537408.1	0.0243786	0.0605658	0.16777	0.0301072	0.0284889	0.0450311	0.05457	0.0362273
ENST00000538933.1	0	8.98e-136	0	0	0	0	0.0465453	0.111119
ENST00000540931.1	0	0.020574	0	0.0241005	0.0264434	0.0463464	0.0239929	0.0319336
ENST00000535668.1	0	0	0	0	0	0	0	0
ENST00000544584.1	0	0.037531	0.104384	0.0531586	0	0	0	0
ENST00000541770.1	0	0.0360131	0	0.0250003	0.153045	0.22107	0	0
ENST00000542663.1	0	3.37e-266	0	0.134822	0.118136	0.142164	0	0.530725
ENST00000331148.5	0.079976	1.86925	2.75	3.41717	0.473969	0.383024	0.313935	0.190299
ENST00000535313.1	0.0772164	1.74928	1.73854	2.71736	0.514432	0.512329	0.292098	0.120624
ENST00000418967.6	2.21e-178	0	0	0	0	0	0	0
ENST00000466779.5	0	0	0	0	0	0	0	0
ENST00000486063.5	0	0	0	0	0	0	0	0
ENST00000479074.5	2.42e-65	0	0	0	0	0	0	0
ENST00000479730.5	4.03e-17	0	0	0	0	0	0	0
ENST00000480027.1	0	0	0	0	0	0	0	0
ENST00000483041.5	0	0	0	0	0	0	0	0
ENST00000478281.5	0	0	0	0	0	0	0	0
ENST00000488465.1	0	0.0307705	0	0	0	0	0	0
ENST00000471671.4	0	0	0	0	0	0	0	0
ENST00000435122.3	0	0	0	0	0	0.0288136	0.211913	0
ENST00000469053.5	0	0	0	0	0	0	0	0
ENST00000464325.5	0	0	0	0	0	0	0	0
ENST00000466879.5	0	0	0	0	0	0	0	0
ENST00000462278.1	0	0	0.0399477	0	0	0	0	0
ENST00000376217.6	0	0.0512684	0	0.00916705	0.0107974	0	0	0.00596965
ENST00000315938.4	0	1.28e-48	0	0	0	0.0144111	0.00510596	0
ENST00000532907.1	0.300065	0.450414	0.380487	0.101045	0.327088	0.107275	0.134583	0.433023
ENST00000532155.5	0	0.0371772	0	0.0374434	0	0	0	0
ENST00000527489.1	0	2.06e-297	0	0	0	0	0	0
ENST00000534245.1	0	0	0	0	0	0	0	0
ENST00000535651.5	2.57616	3.17029	0.702793	1.53679	3.05833	1.8617	1.47963	2.71268
ENST00000546003.5	0.375155	1.32985	0.199403	2.29854	3.13166	2.30037	2.41235	3.56313
ENST00000266497.9	0.512168	0.490998	0.358866	0.387152	1.34748	0	0.633216	1.06255
ENST00000536967.2	1.17659	1.27662	0.585364	2.52335	1.41195	1.21829	0.88918	1.71979
ENST00000538458.1	1.04815	1.33578	0.308052	1.18258	1.02369	0.366914	0.625091	1.66871
ENST00000433979.5	2.94e-58	0.67812	0	0	0.0424767	1.0118	1.18e-08	0.0523024
ENST00000538779.5	2.06784	3.29145	2.62525	3.57017	2.14589	1.40187	2.8805	3.88147
ENST00000375244.7	0.0515296	0.0228427	0.0127224	0.0141443	0.047409	0	0	0.0455595
ENST00000451343.4	1.48e-155	0.0309689	0	0	5.99e-09	0	0	0.0397469
ENST00000490077.5	8.4e-176	0.383891	0	0	2.11e-09	0	0	0.153881
ENST00000498094.1	0.0409697	0	0	0	0	0	0	0
ENST00000479795.1	0	0	0	0.0115658	0	0.0134782	0	0.0152468
ENST00000486148.1	0	0	0	0	0	0	0	0
ENST00000442721.1	0	0.0306728	0.0380859	0.0393944	0.0813077	0.0354836	0.0382641	0.197409
ENST00000613214.4	0.0184952	0	0.0212041	0	0.0115365	0.00672281	0	0
ENST00000611016.2	0.300645	0.0787497	0	0.0317347	0	0	0	0
ENST00000495481.1	0.0952924	0.0942038	0.0485663	0.197196	0.33496	0.0875579	0	0.113561
ENST00000367797.7	0.169579	0.277642	0.288267	0.353589	0.409453	0.295138	0.0306284	0.0796803
ENST00000367796.3	8.47e-08	4.15e-08	9.19e-08	0	6.44e-06	0	2.89e-05	0.00616773
ENST00000372695.5	1.01495	3.47785	2.71846	4.73663	4.41235	3.91663	2.96292	3.73526
ENST00000372691.3	0.26411	3.65176	4.43344	7.18112	4.4683	4.48151	3.10324	2.46555
ENST00000367469.5	0.27595	0.122014	0.0805149	0.121683	0.0706367	0.0291892	0.127606	0.244947
ENST00000367467.7	3.22049	4.62666	2.68734	2.81576	7.4299	6.07783	4.48254	5.54094
ENST00000470750.1	0.0848036	0.09971	0.0419582	0.0823846	0.156872	0.0280612	0.0590179	0.175979
ENST00000637469.1	0.0503656	0	0	0	0.0867697	0	0	0
ENST00000637729.1	0	0.0937438	0.0239794	0.138314	0.0621822	0.0709931	0	0.0675038
ENST00000637029.1	0	0.0336824	0	0	0.0402437	0	0	0.0439836
ENST00000637498.1	0.041386	0.0665975	0	0	0.0712284	0.0306587	0.0336038	0.0801264
ENST00000635873.1	0.0380621	0	0	0.12207	0.0623756	0.0270417	0.0296229	0.173912
ENST00000636279.1	0.34085	0.21519	0.0779769	0.200189	0.388212	0.20044	0.0821448	0.357382
ENST00000635969.1	0.531636	0.277929	0.356743	0.0817017	0.360816	0.124186	0.0696664	0.542616
ENST00000622663.1	0.110007	0.155174	0.366629	0.451977	0.667048	0.350187	0.306474	0.607558
ENST00000414518.2	8.73366	0.170868	0	0	40.6506	28.3911	0.485608	1.10464
ENST00000367661.7	0.0371573	0.0188185	0.0231892	0	0	0	0	0
ENST00000367662.4	0.0331313	0.0726931	0.0432429	0.0939778	0.168165	0.121346	0.0738188	0.123915
ENST00000493665.1	0	0	0.0188959	0.179467	0	0	0.0631646	0
ENST00000486075.1	0	0.507791	0.216235	0	0	0.151821	0.122612	0
ENST00000479836.1	0	0.0426594	0	0	0.0353132	0	0	0
ENST00000264029.8	0	0	0	0	0.186181	0.0909785	0.146158	0.195365
ENST00000613915.4	0	0.0198997	0	0	0	0	0	0
ENST00000397925.2	0	0	0	0	0	0	0	0
ENST00000531295.5	0	0	0	0	0	0	0.00897853	0
ENST00000527558.1	0	0	0	0	0	0	0	0
ENST00000371984.7	0.749801	1.68175	2.48267	2.22923	3.14199	3.04098	3.11778	3.26901
ENST00000371992.1	0	0.202945	0.125245	0.0999374	0.110587	0.194286	0.0521446	0.107669
ENST00000475642.1	1.16398	0.667369	2.0562	0.655931	2.68814	2.15937	1.72512	2.83327
ENST00000480972.1	0	0	0	0	0	0	0	0
ENST00000485714.1	0.164872	0.132102	0.0819572	0.109231	0.699579	0.334608	0.261475	0.962767
ENST00000463030.1	1.05064	0.509521	0.168127	0.239616	2.28848	0.0411726	0.0143617	1.45783
ENST00000477114.1	0	0	0	0	0	0.0440894	0	0
ENST00000497439.5	0	0	0	0	0	0	0	0
ENST00000489985.1	0	0.061857	0.0223478	0.0220082	0	0.0180151	0.0215701	0
ENST00000396420.7	0	0	0.180933	0	0	0	0.0159067	0.0171827
ENST00000571368.5	0.199493	0.0858653	0	0.0954675	0.265565	0.129172	0.337916	0.297566
ENST00000573116.5	0.0455055	0.0587864	0	0	0	0	0	0
ENST00000254718.8	0.0407913	0.0710281	0.231849	0.128112	0.250026	0.130617	0	0.153328
ENST00000574934.5	0	0.182434	0.0317129	0.0609816	0.0528138	0.0941448	0.0357438	0
ENST00000573723.1	0.0631729	0	0	0	0	0	0	0
ENST00000574547.5	2.95e-35	0.00585593	0.192523	0.104412	0	0.0674146	0	0.0291175
ENST00000574167.1	0	4.11e-290	0	0	0	0	0	0
ENST00000572759.1	0	0	0.243841	9.49e-09	0	0.0260031	0	0
ENST00000575662.1	0	0.131345	0.0934836	0.0655277	0	0.0376865	0	0
ENST00000571354.1	0	0	0	0	0	0	0	0
ENST00000573175.1	0.0211346	0	0	0.0769199	0.199735	0.0671021	0.0269196	0.0936326
ENST00000570986.1	0.0125956	0.0443384	0.169214	0.0258623	0.164003	0.0405179	0.0647137	0.13806
ENST00000381556.6	2.25e-19	4.94066e-318	0	0	0	0.163104	0.158258	0
ENST00000335007.9	9.0851	23.5319	18.5439	25.7432	33.487	35.396	32.2635	30.3942
ENST00000340766.9	0.450804	0.348416	1.51718	1.27057	0.696204	3.27441	1.64298	1.1498
ENST00000550261.5	0	1.10542	0.350848	1.59638	9.00949	12.8451	11.7417	9.31245
ENST00000546904.1	4.24002	16.1217	5.55485	14.5926	23.4938	29.958	23.6535	16.849
ENST00000551582.1	0	1.47805	2.34901	0.672943	1.16e-05	6.96388	7.4242	4.83528
ENST00000553024.1	0.25565	0.19432	0.151631	0.372428	0.643047	0.130646	0.121545	0.677686
ENST00000546933.5	0.191432	0.264181	0.132044	0.238089	0.600793	0.242934	0.130564	0.628912
ENST00000550991.5	0.116273	0.274321	0.100533	0.331329	0.706691	0.39229	0.434691	0.716334
ENST00000551676.5	0	0.334669	0.432822	0.222926	0.370837	0.596999	0.48107	0.41632
ENST00000620030.1	10.3473	26.9184	22.8855	28.1458	48.274	51.9704	53.6492	52.5098
ENST00000551690.1	0.0502913	0.198458	0.0461977	0.0493614	0.913382	0.487983	0.305928	0.419098
ENST00000382038.6	1.60582	2.01779	1.92764	2.04859	4.06982	3.01033	2.48246	3.54457
ENST00000341754.8	0.0488346	0.198456	0.0811328	0.118946	0.268628	0.14076	0.0693385	0.306813
ENST00000325577.8	0.231033	1.29526	2.08491	1.49187	2.25291	2.46877	2.25521	1.85883
ENST00000513914.5	0	0.158489	0	0.652753	0.245892	0.736008	0.806225	0.16439
ENST00000511456.3	0	0.00654158	0.389171	0.0708036	2.3393	3.26851	2.5254	4.13671
ENST00000512192.1	0.358668	0.261182	0.441455	0.504674	1.78789	1.02611	0	0.823703
ENST00000506311.1	0	0.311189	0.19032	0.143159	0.263583	0.0901557	0.462891	0.143623
ENST00000628399.1	0	0	0	0	0	0	0	0
ENST00000375640.7	0.139976	0.213736	0.705715	0.469099	0.107417	0.153191	0.0968312	0.0966325
ENST00000375641.6	1.055	0.832002	2.13737	2.23458	1.46545	1.55278	1.22507	2.17633
ENST00000375639.6	0	0	0	0.0269299	0	0	0.0671592	0
ENST00000375638.7	0.00935896	0.476195	0.771106	0.893141	0.961234	0.660355	0.629957	0.860342
ENST00000375635.6	2.13e-116	0.0392939	0.47496	0.456071	0.89712	0.911761	0.870807	0.947535
ENST00000375642.6	2.94e-76	1.11e-63	0	0	0	0	0	0
ENST00000395789.5	0.0746627	0.0165833	0.0449607	0.0876063	0.134885	0.064495	0.0791506	0.117191
ENST00000375633.5	2.31373	0.890824	0	0	5.09624	0.620143	1.4453	1.59847
ENST00000395788.3	0.0915024	0.0667411	0.063873	0.0618918	0.0710382	0.111273	0.0557539	0.0779816
ENST00000614363.4	0.280286	0.00799687	0.00560247	0.0508056	0.778766	1.21798	0.847797	0.634856
ENST00000619426.4	1.55432	10.8389	23.4429	14.7671	18.7982	23.1435	21.0227	16.5463
ENST00000610434.4	0	1.6e-25	0	0	0	0	0	0
ENST00000613870.4	2.5e-151	0	0	0.0684087	0	0.095057	0	0
ENST00000620309.4	0.135268	0.0854452	0.601925	0.130793	0.632287	0.658647	0.364314	0.426483
ENST00000614132.4	3.0424	0.33734	1.17912	0.607886	3.1967	0.629393	1.00715	6.32496
ENST00000618159.1	0	0.0203608	0.0789132	0	0.0705345	0.039338	0.104913	0.163081
ENST00000329078.7	0.161463	0.320281	0.535248	0.545794	0.510304	0.595771	0.415673	0.387491
ENST00000571386.1	0	2.28e-308	0.104812	0	0	0	0	0
ENST00000576635.6	0	0	0	0.00599772	0	0	0	0
ENST00000571668.5	0	0	0	0	0	0	0	0
ENST00000573106.1	0	0	0	0	0	0	0	0
ENST00000573990.1	0	1.34e-85	0	0.0371019	0.0325399	0	0.0518296	0
ENST00000570641.1	0.0296098	0.154216	0.132973	0	0	0	0	0
ENST00000570979.1	1.01752	1.13202	2.52674	2.57154	1.939	2.41011	2.1886	1.62598
ENST00000268182.9	3.88664	8.26387	8.84832	7.66638	14.8216	12.7898	10.8016	13.5661
ENST00000633485.1	1.98e-289	0.0134858	0	0	0.0400569	0	0	0
ENST00000560738.1	1.86e-162	0.353767	1.42984	0.496174	0.311396	0.598124	1.63894	1.58636
ENST00000560418.1	0.321545	0	0	0	2.12745	1.58682	1.36097	1.15735
ENST00000559809.2	0.411789	0.618859	0.180617	0.331098	1.44698	0.43577	0.413849	1.68313
ENST00000559682.1	1.10946	0.851463	1.90367	1.67736	3.92785	0.541748	1.45707	3.24464
ENST00000560373.1	0	0.140708	0.375951	0.480181	0.863345	1.04803	0	0.567646
ENST00000558003.1	0.316793	0.0330001	0.251018	0.127531	0.62768	0.0918052	0.0918961	0.370314
ENST00000560733.1	0.881605	0.0939989	0.813159	0.130675	1.09842	0.123279	0.24237	0.554044
ENST00000560020.1	1.19094	0.410446	1.06289	0.615423	1.23878	0.299384	0.231967	0.889079
ENST00000560218.1	3.93623	1.71172	1.28896	1.91388	13.4776	9.73449	10.7408	13.7965
ENST00000558491.1	0.889439	0.422079	0.767879	0.713249	0.962847	0.497718	0.285648	0.975734
ENST00000561132.5	3.02e-257	0.233337	0	0.0952896	1.6792	0.180234	0.232201	0.772077
ENST00000561461.5	0.313332	0.661644	0.222634	0.297046	4.01615	1.0763	0.963636	2.38783
ENST00000559031.1	1.47953	1.25e-164	0.62745	0.928538	4.21337	5.25085	4.27759	4.60693
ENST00000559674.1	1.03e-290	2.43871	0	2.79728	2.88874	3.48295	2.26587	1.61231
ENST00000558957.1	0.351636	0.223617	0.0395165	0.285493	0.575611	0.179422	0.0249041	0.510014
ENST00000561086.1	25.2743	29.8992	17.0582	20.8153	47.3951	31.8383	25.2335	39.9137
ENST00000463977.1	8.75e-128	0.00710543	0	0.0846648	0.102578	0.0317589	0.0104488	0.0266306
ENST00000383607.6	0	0.0146491	0	0	1.69e-05	0.370698	0.189436	0.400178
ENST00000327357.9	0	9.99e-84	0	0	0	0	0	5.56e-05
ENST00000396558.5	0	1.05e-84	0	0.0148336	0.116316	0.11395	0	0.0211917
ENST00000412755.5	0	0.00498833	0	0	0	0	0	0.0141942
ENST00000419171.1	0	0	0	0	0	0	0	0
ENST00000427612.5	1.06e-306	0	0	0	0	0	0	0
ENST00000461313.1	0	0	0	0.0179286	0	0	0	0
ENST00000369390.7	5.24e-13	3.49e-25	0.0157454	0.193846	0	0.226886	0.111727	0.284096
ENST00000355228.8	0.0323506	0.192465	0.0278796	0.0700086	0.345564	0.0925942	0.153906	0.126419
ENST00000619376.4	0	0	0	0	0	0	0.0413514	0
ENST00000471903.6	0	6.67e-146	0.145193	0	0.434582	0.234506	0.404132	0.308074
ENST00000452190.2	0	0	0.0296338	0	0	0	0	0
ENST00000468129.2	0	0	0	0	0	0	0.0597729	0
ENST00000616749.1	0.0137821	1.08e-75	0.0511642	0.184012	0.160787	0	0	0.0417425
ENST00000580749.1	0.00880157	0.490167	0.827883	0.308685	0.174891	0.299391	0.484915	0
ENST00000328801.4	0	0.10686	0	0.0104542	0	0.759782	0.282831	0.0762371
ENST00000610041.5	0	0.0838025	0	0.247705	0.0280797	0.0256555	0.0142894	0
ENST00000275275.9	0	1.23208	1.64267	3.17909	0	0	0	0
ENST00000610048.5	0	0.089691	0.17924	0.121603	0	0	0	0.0371005
ENST00000392167.3	0	0.478857	1.1052	1.24426	0.111403	0.114631	0.0428522	0.0208684
ENST00000609334.1	0	0	0	0	0	0	0	0
ENST00000609658.1	0	0	0	0	0	0	0.0432396	0.0313648
ENST00000610273.5	0	2.26e-131	0	0.427024	0	0	0	0
ENST00000366935.7	0.457292	0.985405	0.903833	1.32879	2.47975	2.30994	2.07162	2.30657
ENST00000489246.6	0.685592	1.3301	0.212278	0.826142	2.93875	0.717127	0.719299	3.01902
[truncated: 177,975 more rows]
